# Supplementary material for: 6-Chloro-8-nitro-4-oxo-4H-chromene-3-carbaldehyde
Source: Acta Crystallogr Sect E Struct Rep Online. 2014 Apr 12;70(Pt 5):o547. doi: 10.1107/S1600536814007788 (PMC4011269; doi:10.1107/S1600536814007788)
Supplement: Supplementary file 1 [file e-70-0o547-sup1.cif]

##############################################################################
#                                                                            #
# This CIF contains the data in a paper accepted for publication in          #
# Acta Crystallographica Section E. It conforms to the requirements of       #
# Notes for Authors for Acta Crystallographica Section E, and has been       #
# peer reviewed under the auspices of the IUCr Commission on Journals.       #
#                                                                            #
# Full details of the Crystallographic Information File format               #
# are given in the paper "The Crystallographic Information File (CIF):       #
# a New Standard Archive File for Crystallography" by S. R. Hall, F. H.      #
# Allen and I. D. Brown [Acta Cryst. (1991), A47, 655-685].                  #
#                                                                            #
# The current version of the core CIF dictionary is obtainable from          #
# ftp://ftp.iucr.org/pub/cif_core.dic.                                       #
#                                                                            #
# Software is freely available for graphical display of the structure(s)     #
# in this CIF. For information consult the CIF software page                 #
# http://www.iucr.org/resources/cif/software.                                #
#                                                                            #
# This file may be used for bona fide research purposes within the           #
# scientific community so long as proper attribution is given to the journal # 
# article from which it was obtained.                                        #
#                                                                            #
##############################################################################
data_General
_audit_creation_method     'by CrystalStructure 4.0'
_journal_date_recd_electronic     2014-04-07
_journal_date_accepted     2014-04-08
_journal_name_full     'Acta Crystallographica, Section E'
_journal_year     2014
_journal_volume     70
_journal_issue      5
_journal_page_first     o547
_journal_page_last     o547
_journal_paper_category     QO
_journal_paper_doi     10.1107/S1600536814007788
_journal_coeditor_code     TK5305
_publ_contact_author_name     'Yoshinobu Ishikawa'
_publ_contact_author_address
;
School of Pharmaceutical Sciences
University of Shizuoka
52-1 Yada, Suruga-ku, Shizuoka 422-8526
Japan
;
_publ_contact_author_email     'ishi206@u-shizuoka-ken.ac.jp'
_publ_contact_author_fax     '+81-542645645'
_publ_contact_author_phone     '+81-542645645'
_publ_section_title
;
6-Chloro-8-nitro-4-oxo-4<i>H</i>-chromene-3-carbaldehyde
;
loop_
    _publ_author_name
    _publ_author_footnote
    _publ_author_address
    'Ishikawa, Yoshinobu' .
;
School of Pharmaceutical Sciences
University of Shizuoka
52-1 Yada, Suruga-ku, Shizuoka 422-8526
Japan
;
_publ_section_synopsis     .
data_I
_database_code_depnum_ccdc_archive     'CCDC 996005'
_chemical_name_systematic
;
6-Chloro-8-nitro-4-oxo-4<i>H</i>-chromene-3-carbaldehyde
;
_chemical_formula_moiety     'C10 H4 Cl N O5'
_chemical_formula_sum     'C10 H4 Cl N O5'
_chemical_formula_iupac     'C10 H4 Cl N O5'
_chemical_formula_weight     253.60
_chemical_melting_point     ?
_symmetry_cell_setting     monoclinic
_symmetry_space_group_name_H-M     'C 2/c'
_symmetry_space_group_name_Hall     '-C 2yc'
loop_
    _symmetry_equiv_pos_site_id
    _symmetry_equiv_pos_as_xyz
    1 '+X,+Y,+Z'
    2 '-X,+Y,1/2-Z'
    3 '-X,-Y,-Z'
    4 '+X,-Y,1/2+Z'
    5 '1/2+X,1/2+Y,+Z'
    6 '1/2-X,1/2+Y,1/2-Z'
    7 '1/2-X,1/2-Y,-Z'
    8 '1/2+X,1/2-Y,1/2+Z'
_cell_length_a     18.585(9)
_cell_length_b     10.4918(17)
_cell_length_c     11.094(3)
_cell_angle_alpha     90.0000
_cell_angle_beta     119.23(3)
_cell_angle_gamma     90.0000
_cell_volume     1887.7(12)
_cell_formula_units_Z     8
_cell_measurement_reflns_used     25
_cell_measurement_theta_min     15.41
_cell_measurement_theta_max     17.45
_cell_measurement_temperature     100
_exptl_crystal_description     plate
_exptl_crystal_colour     yellow
_exptl_crystal_size_max     0.380
_exptl_crystal_size_mid     0.220
_exptl_crystal_size_min     0.180
_exptl_crystal_density_diffrn     1.785
_exptl_crystal_density_meas     ?
_exptl_crystal_density_method     'not measured'
_exptl_crystal_F_000     1024.00
_exptl_absorpt_coefficient_mu     0.414
_exptl_absorpt_correction_type     none
_diffrn_ambient_temperature     100
_diffrn_radiation_type     'Mo K\a'
_diffrn_radiation_wavelength     0.71069
_diffrn_measurement_device_type     'Rigaku AFC-7R'
_diffrn_measurement_method     \w-2\q
_diffrn_reflns_number     2588
_diffrn_reflns_av_R_equivalents     0.0186
_diffrn_reflns_theta_max     27.53
_diffrn_reflns_theta_full     27.52
_diffrn_measured_fraction_theta_max     0.999
_diffrn_measured_fraction_theta_full     0.999
_diffrn_reflns_limit_h_min     -13
_diffrn_reflns_limit_h_max     24
_diffrn_reflns_limit_k_min     0
_diffrn_reflns_limit_k_max     13
_diffrn_reflns_limit_l_min     -14
_diffrn_reflns_limit_l_max     12
_diffrn_standards_number     3
_diffrn_standards_interval_count     150
_diffrn_standards_decay_%     -0.708
_refine_special_details
;
Refinement was performed using all reflections. The weighted <i>R</i>-factor
(<i>wR</i>) and goodness of fit (<i>S</i>) are based on <i>F</i>^2^.
<i>R</i>-factor (gt) are based on <i>F</i>. The threshold expression of
<i>F</i>^2^ > 2.0 \s(<i>F</i>^2^) is used only for calculating <i>R</i>-factor
(gt).
;
_reflns_number_total     2173
_reflns_number_gt     1903
_reflns_threshold_expression     F^2^>2\s(F^2^)
_refine_ls_structure_factor_coef     Fsqd
_refine_ls_R_factor_gt     0.0353
_refine_ls_wR_factor_ref     0.0976
_refine_ls_goodness_of_fit_ref     1.046
_refine_ls_number_reflns     2173
_refine_ls_number_parameters     154
_refine_ls_number_restraints     0
_refine_ls_hydrogen_treatment     constr
_refine_ls_weighting_scheme     calc
_refine_ls_weighting_details
            'w = 1/[\s^2^(Fo^2^)+(0.0464P)^2^+3.8081P] where P=(Fo^2^+2Fc^2^)/3'
_atom_sites_solution_hydrogens     geom
_atom_sites_solution_primary     direct
_atom_sites_solution_secondary     difmap
_refine_ls_shift/su_max     0.000
_refine_diff_density_max     0.290
_refine_diff_density_min     -0.380
_refine_ls_extinction_method     none
_refine_ls_extinction_coef     ?
loop_
    _atom_type_symbol
    _atom_type_description
    _atom_type_scat_dispersion_real
    _atom_type_scat_dispersion_imag
    _atom_type_scat_source
    'C' 'C' 0.0033 0.0016
;
International Tables for Crystallography
(1992, Vol. C, Tables 4.2.6.8 and 6.1.1.4)
;
    'H' 'H' 0.0000 0.0000
;
International Tables for Crystallography
(1992, Vol. C, Table 6.1.1.4)
;
    'Cl' 'Cl' 0.1484 0.1585
;
International Tables for Crystallography
(1992, Vol. C, Tables 4.2.6.8 and 6.1.1.4)
;
    'N' 'N' 0.0061 0.0033
;
International Tables for Crystallography
(1992, Vol. C, Tables 4.2.6.8 and 6.1.1.4)
;
    'O' 'O' 0.0106 0.0060
;
International Tables for Crystallography
(1992, Vol. C, Tables 4.2.6.8 and 6.1.1.4)
;
_computing_data_collection
                  '<i>WinAFC Diffractometer Control Software</i> (Rigaku, 1999)'
_computing_cell_refinement
                  '<i>WinAFC Diffractometer Control Software</i> (Rigaku, 1999)'
_computing_data_reduction
                  '<i>WinAFC Diffractometer Control Software</i> (Rigaku, 1999)'
_computing_structure_solution     'SIR2008 (Burla <i>et al.</i>, 1989)'
_computing_structure_refinement     'SHELXL97 (Sheldrick, 2008)'
_computing_molecular_graphics     'CrystalStructure (Rigaku, 2010)'
_computing_publication_material     'CrystalStructure (Rigaku, 2010)'
loop_
    _atom_site_type_symbol
    _atom_site_label
    _atom_site_fract_x
    _atom_site_fract_y
    _atom_site_fract_z
    _atom_site_U_iso_or_equiv
    _atom_site_adp_type
    _atom_site_calc_flag
    _atom_site_refinement_flags
    _atom_site_occupancy
    _atom_site_symmetry_multiplicity
    _atom_site_disorder_assembly
    _atom_site_disorder_group
    Cl Cl1 0.44735(3) 0.12307(4) 0.37638(4) 0.02112(14) Uani d . 1.0 8 . .
    O O1 0.32475(8) 0.53278(12) -0.03825(12) 0.0162(3) Uani d . 1.0 8 . .
    O O2 0.44970(8) 0.63260(12) 0.36926(13) 0.0197(3) Uani d . 1.0 8 . .
    O O3 0.30625(11) 0.16061(14) -0.15276(15) 0.0321(4) Uani d . 1.0 8 . .
    O O4 0.25980(8) 0.35147(13) -0.21525(13) 0.0220(3) Uani d . 1.0 8 . .
    O O5 0.34664(10) 0.91339(13) 0.07444(15) 0.0259(4) Uani d . 1.0 8 . .
    N N1 0.30008(9) 0.27227(15) -0.12702(15) 0.0172(3) Uani d . 1.0 8 . .
    C C1 0.33433(11) 0.65518(17) 0.00207(18) 0.0164(4) Uani d . 1.0 8 . .
    C C2 0.37408(11) 0.69511(16) 0.13480(18) 0.0151(4) Uani d . 1.0 8 . .
    C C3 0.41012(11) 0.60278(16) 0.24645(17) 0.0146(4) Uani d . 1.0 8 . .
    C C4 0.42517(10) 0.37048(16) 0.29954(17) 0.0143(4) Uani d . 1.0 8 . .
    C C5 0.41278(10) 0.24532(16) 0.25645(17) 0.0152(4) Uani d . 1.0 8 . .
    C C6 0.37215(10) 0.21418(17) 0.11583(18) 0.0157(4) Uani d . 1.0 8 . .
    C C7 0.34310(10) 0.31087(17) 0.01960(17) 0.0144(4) Uani d . 1.0 8 . .
    C C8 0.39566(10) 0.46805(16) 0.20106(17) 0.0132(4) Uani d . 1.0 8 . .
    C C9 0.35390(10) 0.43954(16) 0.06022(17) 0.0136(4) Uani d . 1.0 8 . .
    C C10 0.38301(12) 0.83413(18) 0.16297(19) 0.0191(4) Uani d . 1.0 8 . .
    H H1 0.3114 0.7185 -0.0679 0.0197 Uiso calc R 1.0 8 . .
    H H2 0.4535 0.3903 0.3953 0.0172 Uiso calc R 1.0 8 . .
    H H3 0.3647 0.1276 0.0872 0.0188 Uiso calc R 1.0 8 . .
    H H4 0.4189 0.8622 0.2546 0.0229 Uiso calc R 1.0 8 . .
loop_
    _atom_site_aniso_label
    _atom_site_aniso_U_11
    _atom_site_aniso_U_22
    _atom_site_aniso_U_33
    _atom_site_aniso_U_12
    _atom_site_aniso_U_13
    _atom_site_aniso_U_23
    Cl1 0.0291(3) 0.0136(3) 0.0160(3) 0.00127(17) 0.00746(18) 0.00454(15)
    O1 0.0234(7) 0.0120(6) 0.0106(6) 0.0016(5) 0.0061(5) 0.0011(5)
    O2 0.0231(7) 0.0158(7) 0.0127(6) -0.0004(5) 0.0029(6) -0.0029(5)
    O3 0.0562(11) 0.0153(7) 0.0186(7) -0.0017(7) 0.0133(7) -0.0070(6)
    O4 0.0250(7) 0.0227(7) 0.0114(6) 0.0001(6) 0.0035(6) -0.0006(5)
    O5 0.0394(9) 0.0143(7) 0.0239(7) 0.0011(6) 0.0154(7) 0.0019(6)
    N1 0.0220(8) 0.0170(8) 0.0125(7) -0.0043(6) 0.0083(6) -0.0037(6)
    C1 0.0212(9) 0.0119(8) 0.0159(9) 0.0026(7) 0.0089(7) 0.0024(7)
    C2 0.0179(8) 0.0120(8) 0.0148(8) 0.0005(7) 0.0075(7) -0.0002(7)
    C3 0.0158(8) 0.0137(8) 0.0128(8) -0.0005(7) 0.0059(7) -0.0011(7)
    C4 0.0156(8) 0.0140(9) 0.0114(8) 0.0000(7) 0.0050(7) 0.0004(7)
    C5 0.0173(8) 0.0134(8) 0.0133(8) 0.0016(7) 0.0063(7) 0.0028(7)
    C6 0.0190(8) 0.0127(8) 0.0162(8) -0.0022(7) 0.0092(7) -0.0024(7)
    C7 0.0167(8) 0.0158(8) 0.0100(8) -0.0027(7) 0.0059(7) -0.0035(7)
    C8 0.0146(8) 0.0125(8) 0.0118(8) -0.0003(6) 0.0059(7) -0.0005(6)
    C9 0.0158(8) 0.0128(8) 0.0116(8) 0.0010(6) 0.0062(7) 0.0013(6)
    C10 0.0250(10) 0.0136(9) 0.0187(9) -0.0025(7) 0.0107(8) -0.0013(7)
_geom_special_details     .
loop_
    _geom_bond_atom_site_label_1
    _geom_bond_atom_site_label_2
    _geom_bond_site_symmetry_1
    _geom_bond_site_symmetry_2
    _geom_bond_distance
    _geom_bond_publ_flag
    Cl1 C5 . . 1.7301(18) no
    O1 C1 . . 1.343(3) no
    O1 C9 . . 1.366(2) no
    O2 C3 . . 1.231(2) no
    O3 N1 . . 1.224(3) no
    O4 N1 . . 1.2220(19) no
    O5 C10 . . 1.210(3) no
    N1 C7 . . 1.476(3) no
    C1 C2 . . 1.352(3) no
    C2 C3 . . 1.453(3) no
    C2 C10 . . 1.484(3) no
    C3 C8 . . 1.480(3) no
    C4 C5 . . 1.378(3) no
    C4 C8 . . 1.399(3) no
    C5 C6 . . 1.400(3) no
    C6 C7 . . 1.377(3) no
    C7 C9 . . 1.406(3) no
    C8 C9 . . 1.396(3) no
    C1 H1 . . 0.950 no
    C4 H2 . . 0.950 no
    C6 H3 . . 0.950 no
    C10 H4 . . 0.950 no
loop_
    _geom_contact_atom_site_label_1
    _geom_contact_atom_site_label_2
    _geom_contact_distance
    _geom_contact_site_symmetry_1
    _geom_contact_site_symmetry_2
    _geom_contact_publ_flag
    O1 O4 2.5723(18) . . no
    O1 N1 2.865(2) . . no
    O1 C3 2.853(3) . . no
    O2 C1 3.566(3) . . no
    O2 C4 2.833(3) . . no
    O2 C10 2.911(3) . . no
    O3 C6 2.670(3) . . no
    O3 C9 3.590(3) . . no
    O4 C6 3.526(3) . . no
    O4 C9 2.834(3) . . no
    O5 C1 2.803(3) . . no
    C1 C8 2.751(3) . . no
    C2 C9 2.777(3) . . no
    C4 C7 2.781(3) . . no
    C5 C9 2.786(3) . . no
    C6 C8 2.789(3) . . no
    Cl1 Cl1 3.5748(10) . 3_656 no
    Cl1 O2 3.5947(15) . 3_666 no
    Cl1 O4 3.371(3) . 7_555 no
    Cl1 O5 3.535(3) . 4_565 no
    Cl1 C6 3.448(3) . 2_655 no
    O1 O2 3.433(3) . 4_564 no
    O1 O3 3.365(2) . 6_554 no
    O1 O5 3.062(3) . 7_565 no
    O1 C4 3.321(3) . 4_564 no
    O2 Cl1 3.5947(15) . 3_666 no
    O2 O1 3.433(3) . 4_565 no
    O2 O3 3.352(3) . 4_565 no
    O2 O4 3.183(3) . 4_565 no
    O2 N1 2.974(3) . 4_565 no
    O2 C1 3.551(3) . 2_655 no
    O2 C2 3.362(4) . 2_655 no
    O2 C3 3.435(4) . 2_655 no
    O2 C4 3.250(3) . 3_666 no
    O2 C7 3.207(3) . 4_565 no
    O2 C9 3.452(3) . 4_565 no
    O3 O1 3.365(2) . 6_544 no
    O3 O2 3.352(3) . 4_564 no
    O3 O4 3.524(2) . 6_544 no
    O3 O5 3.435(3) . 1_545 no
    O3 O5 3.542(3) . 4_564 no
    O3 C1 3.458(3) . 6_544 no
    O3 C2 3.512(4) . 4_564 no
    O3 C10 3.011(4) . 4_564 no
    O4 Cl1 3.371(3) . 7_555 no
    O4 O2 3.183(3) . 4_564 no
    O4 O3 3.524(2) . 6_554 no
    O4 O5 3.538(3) . 6_544 no
    O4 C1 3.463(3) . 6_544 no
    O4 C2 3.312(4) . 4_564 no
    O4 C3 3.062(4) . 4_564 no
    O4 C5 3.177(3) . 7_555 no
    O4 C6 3.217(3) . 7_555 no
    O5 Cl1 3.535(3) . 4_564 no
    O5 O1 3.062(3) . 7_565 no
    O5 O3 3.435(3) . 1_565 no
    O5 O3 3.542(3) . 4_565 no
    O5 O4 3.538(3) . 6_554 no
    O5 C1 3.124(4) . 7_565 no
    O5 C6 3.191(3) . 1_565 no
    N1 O2 2.974(3) . 4_564 no
    N1 C2 3.541(4) . 4_564 no
    N1 C3 3.267(4) . 4_564 no
    N1 C5 3.492(3) . 7_555 no
    N1 C6 3.266(4) . 7_555 no
    N1 C7 3.516(4) . 7_555 no
    N1 C10 3.544(4) . 4_564 no
    C1 O2 3.551(3) . 2_655 no
    C1 O3 3.458(3) . 6_554 no
    C1 O4 3.463(3) . 6_554 no
    C1 O5 3.124(4) . 7_565 no
    C1 C4 3.417(4) . 4_564 no
    C1 C10 3.529(4) . 7_565 no
    C2 O2 3.362(4) . 2_655 no
    C2 O3 3.512(4) . 4_565 no
    C2 O4 3.312(4) . 4_565 no
    C2 N1 3.541(4) . 4_565 no
    C3 O2 3.435(4) . 2_655 no
    C3 O4 3.062(4) . 4_565 no
    C3 N1 3.267(4) . 4_565 no
    C3 C3 3.303(4) . 2_655 no
    C4 O1 3.321(3) . 4_565 no
    C4 O2 3.250(3) . 3_666 no
    C4 C1 3.417(4) . 4_565 no
    C4 C4 3.454(4) . 2_655 no
    C4 C8 3.487(4) . 2_655 no
    C5 O4 3.177(3) . 7_555 no
    C5 N1 3.492(3) . 7_555 no
    C5 C5 3.314(4) . 2_655 no
    C5 C6 3.544(4) . 2_655 no
    C6 Cl1 3.448(3) . 2_655 no
    C6 O4 3.217(3) . 7_555 no
    C6 O5 3.191(3) . 1_545 no
    C6 N1 3.266(4) . 7_555 no
    C6 C5 3.544(4) . 2_655 no
    C6 C7 3.530(3) . 7_555 no
    C7 O2 3.207(3) . 4_564 no
    C7 N1 3.516(4) . 7_555 no
    C7 C6 3.530(3) . 7_555 no
    C7 C7 3.511(4) . 7_555 no
    C8 C4 3.487(4) . 2_655 no
    C8 C8 3.479(4) . 2_655 no
    C9 O2 3.452(3) . 4_564 no
    C10 O3 3.011(4) . 4_565 no
    C10 N1 3.544(4) . 4_565 no
    C10 C1 3.529(4) . 7_565 no
    Cl1 H2 2.8102 . . no
    Cl1 H3 2.8003 . . no
    O2 H2 2.5550 . . no
    O2 H4 2.6525 . . no
    O3 H3 2.3584 . . no
    O5 H1 2.4692 . . no
    N1 H3 2.5702 . . no
    C1 H4 3.2764 . . no
    C3 H1 3.2794 . . no
    C3 H2 2.6539 . . no
    C3 H4 2.7252 . . no
    C4 H3 3.2742 . . no
    C6 H2 3.2764 . . no
    C9 H1 3.1800 . . no
    C9 H2 3.2847 . . no
    C9 H3 3.2837 . . no
    C10 H1 2.5450 . . no
    H1 H4 3.4766 . . no
    Cl1 H1 3.3241 . 4_565 no
    Cl1 H3 3.3146 . 2_655 no
    Cl1 H4 2.9832 . 1_545 no
    O1 H2 2.9400 . 4_564 no
    O2 H2 2.3513 . 3_666 no
    O3 H1 2.8519 . 6_544 no
    O3 H4 2.7560 . 4_564 no
    O4 H1 2.5249 . 6_544 no
    O4 H3 3.2607 . 7_555 no
    O5 H1 3.2161 . 7_565 no
    O5 H3 2.2666 . 1_565 no
    N1 H1 3.0357 . 6_544 no
    N1 H3 3.4641 . 7_555 no
    N1 H4 3.3795 . 4_564 no
    C1 H1 3.4007 . 7_565 no
    C1 H2 3.0167 . 4_564 no
    C2 H1 3.2806 . 7_565 no
    C3 H2 3.5197 . 3_666 no
    C4 H1 3.2457 . 4_565 no
    C5 H1 3.3272 . 4_565 no
    C7 H2 3.5199 . 2_655 no
    C7 H3 3.5024 . 7_555 no
    C8 H2 3.5485 . 2_655 no
    C9 H2 3.4053 . 2_655 no
    C10 H1 3.2794 . 7_565 no
    C10 H3 3.1660 . 1_565 no
    C10 H4 3.3452 . 2_655 no
    H1 Cl1 3.3241 . 4_564 no
    H1 O3 2.8519 . 6_554 no
    H1 O4 2.5249 . 6_554 no
    H1 O5 3.2161 . 7_565 no
    H1 N1 3.0357 . 6_554 no
    H1 C1 3.4007 . 7_565 no
    H1 C2 3.2806 . 7_565 no
    H1 C4 3.2457 . 4_564 no
    H1 C5 3.3272 . 4_564 no
    H1 C10 3.2794 . 7_565 no
    H1 H1 3.3600 . 7_565 no
    H1 H2 3.0810 . 4_564 no
    H2 O1 2.9400 . 4_565 no
    H2 O2 2.3513 . 3_666 no
    H2 C1 3.0167 . 4_565 no
    H2 C3 3.5197 . 3_666 no
    H2 C7 3.5199 . 2_655 no
    H2 C8 3.5485 . 2_655 no
    H2 C9 3.4053 . 2_655 no
    H2 H1 3.0810 . 4_565 no
    H2 H2 3.1238 . 3_666 no
    H3 Cl1 3.3146 . 2_655 no
    H3 O4 3.2607 . 7_555 no
    H3 O5 2.2666 . 1_545 no
    H3 N1 3.4641 . 7_555 no
    H3 C7 3.5024 . 7_555 no
    H3 C10 3.1660 . 1_545 no
    H3 H4 3.2237 . 1_545 no
    H4 Cl1 2.9832 . 1_565 no
    H4 O3 2.7560 . 4_565 no
    H4 N1 3.3795 . 4_565 no
    H4 C10 3.3452 . 2_655 no
    H4 H3 3.2237 . 1_565 no
    H4 H4 3.0665 . 2_655 no
loop_
    _geom_angle_atom_site_label_1
    _geom_angle_atom_site_label_2
    _geom_angle_atom_site_label_3
    _geom_angle_site_symmetry_1
    _geom_angle_site_symmetry_2
    _geom_angle_site_symmetry_3
    _geom_angle
    _geom_angle_publ_flag
    C1 O1 C9 . . . 118.83(14) no
    O3 N1 O4 . . . 123.66(15) no
    O3 N1 C7 . . . 117.23(14) no
    O4 N1 C7 . . . 119.10(16) no
    O1 C1 C2 . . . 124.91(16) no
    C1 C2 C3 . . . 120.08(16) no
    C1 C2 C10 . . . 118.65(16) no
    C3 C2 C10 . . . 121.21(15) no
    O2 C3 C2 . . . 123.47(16) no
    O2 C3 C8 . . . 122.01(15) no
    C2 C3 C8 . . . 114.53(14) no
    C5 C4 C8 . . . 119.41(16) no
    Cl1 C5 C4 . . . 120.22(13) no
    Cl1 C5 C6 . . . 118.66(14) no
    C4 C5 C6 . . . 121.12(16) no
    C5 C6 C7 . . . 119.06(17) no
    N1 C7 C6 . . . 116.64(16) no
    N1 C7 C9 . . . 122.16(15) no
    C6 C7 C9 . . . 121.20(16) no
    C3 C8 C4 . . . 119.75(15) no
    C3 C8 C9 . . . 119.65(15) no
    C4 C8 C9 . . . 120.59(16) no
    O1 C9 C7 . . . 119.50(15) no
    O1 C9 C8 . . . 121.89(15) no
    C7 C9 C8 . . . 118.60(15) no
    O5 C10 C2 . . . 122.94(16) no
    O1 C1 H1 . . . 117.543 no
    C2 C1 H1 . . . 117.546 no
    C5 C4 H2 . . . 120.299 no
    C8 C4 H2 . . . 120.290 no
    C5 C6 H3 . . . 120.469 no
    C7 C6 H3 . . . 120.471 no
    O5 C10 H4 . . . 118.529 no
    C2 C10 H4 . . . 118.529 no
loop_
    _geom_torsion_atom_site_label_1
    _geom_torsion_atom_site_label_2
    _geom_torsion_atom_site_label_3
    _geom_torsion_atom_site_label_4
    _geom_torsion_site_symmetry_1
    _geom_torsion_site_symmetry_2
    _geom_torsion_site_symmetry_3
    _geom_torsion_site_symmetry_4
    _geom_torsion
    _geom_torsion_publ_flag
    C1 O1 C9 C7 . . . . 178.93(17) no
    C1 O1 C9 C8 . . . . -2.2(3) no
    C9 O1 C1 C2 . . . . 2.8(3) no
    C9 O1 C1 H1 . . . . -177.2 no
    O3 N1 C7 C6 . . . . -12.8(3) no
    O3 N1 C7 C9 . . . . 167.45(19) no
    O4 N1 C7 C6 . . . . 166.20(17) no
    O4 N1 C7 C9 . . . . -13.5(3) no
    O1 C1 C2 C3 . . . . -0.2(4) no
    O1 C1 C2 C10 . . . . 177.18(18) no
    H1 C1 C2 C3 . . . . 179.8 no
    H1 C1 C2 C10 . . . . -2.8 no
    C1 C2 C3 O2 . . . . 177.3(2) no
    C1 C2 C3 C8 . . . . -2.7(3) no
    C1 C2 C10 O5 . . . . 10.8(4) no
    C1 C2 C10 H4 . . . . -169.2 no
    C3 C2 C10 O5 . . . . -171.8(2) no
    C3 C2 C10 H4 . . . . 8.2 no
    C10 C2 C3 O2 . . . . -0.1(4) no
    C10 C2 C3 C8 . . . . -179.99(19) no
    O2 C3 C8 C4 . . . . 2.1(4) no
    O2 C3 C8 C9 . . . . -176.81(19) no
    C2 C3 C8 C4 . . . . -177.99(18) no
    C2 C3 C8 C9 . . . . 3.1(3) no
    C5 C4 C8 C3 . . . . -178.83(17) no
    C5 C4 C8 C9 . . . . 0.1(3) no
    C8 C4 C5 Cl1 . . . . -179.02(16) no
    C8 C4 C5 C6 . . . . 0.9(3) no
    H2 C4 C5 Cl1 . . . . 1.0 no
    H2 C4 C5 C6 . . . . -179.1 no
    H2 C4 C8 C3 . . . . 1.2 no
    H2 C4 C8 C9 . . . . -179.9 no
    Cl1 C5 C6 C7 . . . . 178.84(13) no
    Cl1 C5 C6 H3 . . . . -1.1 no
    C4 C5 C6 C7 . . . . -1.0(3) no
    C4 C5 C6 H3 . . . . 179.0 no
    C5 C6 C7 N1 . . . . -179.42(17) no
    C5 C6 C7 C9 . . . . 0.3(3) no
    H3 C6 C7 N1 . . . . 0.6 no
    H3 C6 C7 C9 . . . . -179.7 no
    N1 C7 C9 O1 . . . . -0.8(3) no
    N1 C7 C9 C8 . . . . -179.69(17) no
    C6 C7 C9 O1 . . . . 179.53(18) no
    C6 C7 C9 C8 . . . . 0.6(3) no
    C3 C8 C9 O1 . . . . -0.8(3) no
    C3 C8 C9 C7 . . . . 178.10(17) no
    C4 C8 C9 O1 . . . . -179.68(18) no
    C4 C8 C9 C7 . . . . -0.8(3) no
loop_
    _geom_hbond_atom_site_label_D
    _geom_hbond_atom_site_label_H
    _geom_hbond_atom_site_label_A
    _geom_hbond_site_symmetry_A
    _geom_hbond_distance_DH
    _geom_hbond_distance_HA
    _geom_hbond_distance_DA
    _geom_hbond_angle_DHA
    _geom_hbond_publ_flag
    C1 H1 O4 6_554 0.95 2.53 3.463(3) 169 yes
    C4 H2 O2 3_666 0.95 2.35 3.250(3) 158 yes
    C6 H3 O5 1_545 0.95 2.27 3.191(3) 164 yes
_iucr_refine_instructions_details
;
TITL 6-Chloro-8-nitro-4-oxo-4H-chromene-3-carbaldehyde
CELL  0.71069 18.58480 10.49180 11.09410 90.000 119.233 90.000
ZERR  8 0.00880 0.00170 0.00300 0.000 0.024 0.000
LATT 7
SYMM    -X,    +Y, .50-Z
SFAC C H CL N O
UNIT 80 32 8 8 40
SHEL 99999.000000 0.000000
L.S. 20
FMAP 2
PLAN -25
WPDB -2
HTAB
BOND $H
CONF
LIST 4
TEMP -173.0
ACTA
SIZE 0.380 0.220 0.180
WGHT    0.046400    3.808100
FVAR       0.53546
CL1   3    0.447352    0.123066    0.376382    11.00000    0.02914    0.01361 =
         0.01604    0.00454    0.00746    0.00127
O1    5    0.324753    0.532781   -0.038249    11.00000    0.02341    0.01202 =
         0.01055    0.00109    0.00614    0.00160
O2    5    0.449704    0.632600    0.369256    11.00000    0.02312    0.01576 =
         0.01271   -0.00291    0.00293   -0.00043
O3    5    0.306254    0.160606   -0.152757    11.00000    0.05619    0.01527 =
         0.01857   -0.00704    0.01333   -0.00173
O4    5    0.259800    0.351474   -0.215254    11.00000    0.02505    0.02270 =
         0.01142   -0.00064    0.00353    0.00013
O5    5    0.346638    0.913391    0.074438    11.00000    0.03945    0.01430 =
         0.02386    0.00188    0.01537    0.00109
N1    4    0.300082    0.272267   -0.127021    11.00000    0.02202    0.01696 =
         0.01252   -0.00373    0.00827   -0.00432
C1    1    0.334330    0.655177    0.002074    11.00000    0.02121    0.01187 =
         0.01595    0.00239    0.00893    0.00261
AFIX  43
H1    2    0.311445    0.718463   -0.067946    11.00000   -1.20000
AFIX   0
C2    1    0.374084    0.695107    0.134801    11.00000    0.01788    0.01204 =
         0.01482   -0.00016    0.00752    0.00049
C3    1    0.410116    0.602777    0.246453    11.00000    0.01581    0.01367 =
         0.01282   -0.00112    0.00587   -0.00052
C4    1    0.425173    0.370484    0.299540    11.00000    0.01557    0.01397 =
         0.01138    0.00037    0.00503    0.00000
AFIX  43
H2    2    0.453504    0.390351    0.395274    11.00000   -1.20000
AFIX   0
C5    1    0.412782    0.245316    0.256453    11.00000    0.01734    0.01335 =
         0.01334    0.00276    0.00626    0.00161
C6    1    0.372148    0.214185    0.115833    11.00000    0.01900    0.01267 =
         0.01615   -0.00235    0.00917   -0.00222
AFIX  43
H3    2    0.364711    0.127597    0.087186    11.00000   -1.20000
AFIX   0
C7    1    0.343105    0.310871    0.019603    11.00000    0.01667    0.01581 =
         0.01000   -0.00348    0.00585   -0.00275
C8    1    0.395664    0.468049    0.201059    11.00000    0.01462    0.01252 =
         0.01184   -0.00046    0.00591   -0.00025
C9    1    0.353905    0.439544    0.060216    11.00000    0.01579    0.01282 =
         0.01158    0.00133    0.00618    0.00103
C10   1    0.383009    0.834129    0.162971    11.00000    0.02495    0.01359 =
         0.01870   -0.00127    0.01068   -0.00249
AFIX  43
H4    2    0.418879    0.862169    0.254606    11.00000   -1.20000
HKLF 4
REM  6-Chloro-8-nitro-4-oxo-4H-chromene-3-carbaldehyde
REM R1 =  0.0353 for   1903 Fo > 4sig(Fo)  and  0.0421 for all   2173 data
REM    154 parameters refined using      0 restraints
END
WGHT      0.0463      3.8275
REM Highest difference peak  0.295,  deepest hole -0.378,  1-sigma level  0.101
Q1    1   0.3749  0.7597  0.1473  11.00000  0.05    0.29
Q2    1   0.4008  0.5303  0.2229  11.00000  0.05    0.29
Q3    1   0.3810  0.0543  0.3225  11.00000  0.05    0.29
Q4    1   0.3500  0.3794  0.0343  11.00000  0.05    0.28
Q5    1   0.3696  0.4577  0.1338  11.00000  0.05    0.27
Q6    1   0.2191  0.5375 -0.0620  11.00000  0.05    0.25
Q7    1   0.3866  0.5420 -0.0428  11.00000  0.05    0.25
Q8    1   0.5513  0.1767  0.4030  11.00000  0.05    0.24
Q9    1   0.4385  0.8986  0.1108  11.00000  0.05    0.24
Q10   1   0.4694  0.7384  0.1536  11.00000  0.05    0.24
Q11   1   0.5104  0.1563  0.4212  11.00000  0.05    0.24
Q12   1   0.3393  0.1434  0.3268  11.00000  0.05    0.23
Q13   1   0.4933  0.1248  0.3424  11.00000  0.05    0.23
Q14   1   0.4036  0.4203  0.2487  11.00000  0.05    0.23
Q15   1   0.3480  0.1395  0.2635  11.00000  0.05    0.22
Q16   1   0.3494  0.2792  0.3243  11.00000  0.05    0.22
Q17   1   0.5612  0.6590  0.4855  11.00000  0.05    0.22
Q18   1   0.3556  0.5726 -0.1688  11.00000  0.05    0.22
Q19   1   0.3288  0.3189  0.2206  11.00000  0.05    0.22
Q20   1   0.5332  0.4427  0.4229  11.00000  0.05    0.22
Q21   1   0.2992  0.6270  0.1476  11.00000  0.05    0.21
Q22   1   0.3937  0.2346  0.1884  11.00000  0.05    0.21
Q23   1   0.3985  0.1045  0.3744  11.00000  0.05    0.21
Q24   1   0.3971  0.7809  0.3938  11.00000  0.05    0.21
Q25   1   0.3968  0.0990 -0.0673  11.00000  0.05    0.21
;
