# Supplementary material for: 6-Chloro-8-nitro-4-oxo-4H-chromene-3-carbaldehyde
Source: Acta Crystallogr Sect E Struct Rep Online. 2014 Apr 12;70(Pt 5):o547. doi: 10.1107/S1600536814007788 (PMC4011269; doi:10.1107/S1600536814007788)
Supplement: Supplementary file 2 [file e-70-0o547-Isup2.hkl]

# 
# h,k,l, Fc-squared, Fo-squared, sigma(Fo-squared) and status flag 
# 
data_I
_shelx_title ' 6-Chloro-8-nitro-4-oxo-4H-chromene-3-carbaldehyde' 
_shelx_refln_list_code          4 
_shelx_F_calc_maximum      670.47 
_exptl_crystal_F_000      1024.00 
_reflns_d_resolution_high  0.7689 
 
loop_ 
 _symmetry_equiv_pos_as_xyz 
 'x, y, z' 
 '-x, y, -z+1/2' 
 'x+1/2, y+1/2, z' 
 '-x+1/2, y+1/2, -z+1/2' 
 '-x, -y, -z' 
 'x, -y, z-1/2' 
 '-x+1/2, -y+1/2, -z' 
 'x+1/2, -y+1/2, z-1/2' 
 
_cell_length_a    18.5848 
_cell_length_b    10.4918 
_cell_length_c    11.0941 
_cell_angle_alpha  90.000 
_cell_angle_beta  119.233 
_cell_angle_gamma  90.000 
 
_shelx_F_squared_multiplier     1.000 
 
loop_ 
 _refln_index_h 
 _refln_index_k 
 _refln_index_l 
 _refln_F_squared_calc 
 _refln_F_squared_meas 
 _refln_F_squared_sigma 
 _refln_observed_status 
   2   0   0      498.30      428.57      6.21 o 
   4   0   0    48782.61    46044.55    742.21 o 
   6   0   0      206.55      239.48      7.11 o 
   8   0   0     9730.27     8954.39    208.30 o 
  10   0   0     7698.69     7351.57    160.19 o 
  12   0   0       65.17       53.08      7.15 o 
  14   0   0      222.35      248.05     15.59 o 
  16   0   0      381.75      393.87     20.93 o 
  18   0   0      363.45      482.98     25.57 o 
  20   0   0      901.06     1033.03     36.76 o 
   3   1   0     8051.14     7716.92     63.86 o 
   5   1   0      404.10      496.28     36.69 o 
   7   1   0        0.46       -1.28      4.50 o 
   9   1   0      212.82      185.97     20.33 o 
  11   1   0     2505.96     2656.94     81.09 o 
  13   1   0      832.69      887.14     24.20 o 
  15   1   0     1228.43     1395.96     32.51 o 
  17   1   0      101.13       96.96     11.79 o 
  19   1   0      253.01      285.61     23.19 o 
  21   1   0        1.56      -19.18     19.29 o 
   0   2   0    13497.80    12251.52     76.73 o 
   2   2   0     1524.68     1329.70     14.37 o 
   4   2   0        0.14        1.78      4.00 o 
   6   2   0     1047.95     1036.72     15.03 o 
   8   2   0      126.31      131.97      6.73 o 
  10   2   0      513.62      530.15     12.29 o 
  12   2   0     1180.98     1343.68     28.01 o 
  14   2   0      232.45      205.95     16.22 o 
  16   2   0      391.43      456.93     23.16 o 
  18   2   0      292.73      315.92     22.84 o 
  20   2   0       75.13       81.30     14.37 o 
   1   3   0     2459.41     2340.90     21.48 o 
   3   3   0      713.39      633.65      9.12 o 
   5   3   0      106.28       83.65      4.57 o 
   7   3   0        4.49        3.44      4.91 o 
   9   3   0        2.13       -4.44     12.24 o 
  11   3   0       80.98       60.30      7.43 o 
  13   3   0     3521.43     3734.80     48.72 o 
  15   3   0      166.69      144.46     11.93 o 
  17   3   0      359.00      367.61     23.05 o 
  19   3   0      214.82      283.69     23.23 o 
   0   4   0    36454.69    33409.07    180.39 o 
   2   4   0     8655.47     8252.82     65.64 o 
   4   4   0     2980.49     3385.15     33.43 o 
   6   4   0     4635.66     4303.76     94.08 o 
   8   4   0     4779.17     4702.63     36.68 o 
  10   4   0    13524.14    13247.51    364.47 o 
  12   4   0      170.76      130.69     10.08 o 
  14   4   0        2.17        0.00     12.10 o 
  16   4   0      319.85      332.03     21.76 o 
  18   4   0     1005.65     1076.21     34.67 o 
  20   4   0      487.56      538.89     30.66 o 
   1   5   0     2348.00     2350.33     19.64 o 
   3   5   0     2754.71     3172.93    119.28 o 
   5   5   0     2132.39     2300.40     57.06 o 
   7   5   0      452.25      527.26     27.69 o 
   9   5   0     3506.38     3467.19     42.55 o 
  11   5   0      812.05      757.36     23.79 o 
  13   5   0       45.32       43.18      9.00 o 
  15   5   0       19.79       22.53     10.53 o 
  17   5   0      312.73      341.80     23.26 o 
  19   5   0     1105.78     1222.41     39.93 o 
   0   6   0     1421.72     1601.39     25.57 o 
   2   6   0     1858.92     1990.50     26.80 o 
   4   6   0      505.87      535.82     11.79 o 
   6   6   0       60.96       85.30      5.10 o 
   8   6   0       97.90       67.21      8.09 o 
  10   6   0       15.05       20.79      7.53 o 
  12   6   0       50.85       30.83      9.84 o 
  14   6   0     1270.80     1092.32     32.99 o 
  16   6   0      592.10      539.41     27.52 o 
  18   6   0      785.27      771.73     33.62 o 
   1   7   0      134.26      167.37      9.68 o 
   3   7   0        7.63      -84.92    317.59 o 
   5   7   0      283.69      644.01     20.68 o 
   7   7   0      246.03      -26.72     26.72 o 
   9   7   0        4.55       20.26      7.74 o 
  11   7   0       95.46       86.08     10.08 o 
  13   7   0     1143.56     1057.51     32.65 o 
  15   7   0      628.21      535.05     28.46 o 
  17   7   0       84.40       70.84     13.85 o 
   0   8   0     4236.12     4124.21     47.54 o 
   2   8   0     6399.32     6346.83     83.18 o 
   4   8   0     3338.64     3256.32     43.70 o 
   6   8   0     6949.67     6895.80     65.22 o 
   8   8   0     7634.48     7339.65     70.45 o 
  10   8   0      524.05      534.67     24.59 o 
  12   8   0       60.56       56.88     10.99 o 
  14   8   0       64.52       76.49     12.28 o 
  16   8   0      264.64      258.44     22.22 o 
   1   9   0      893.92      957.70     26.30 o 
   3   9   0       47.89       35.16      8.27 o 
   5   9   0       87.26       93.89      9.66 o 
   7   9   0      715.72      776.37     25.88 o 
   9   9   0     2302.62     2147.33     42.97 o 
  11   9   0     1992.58     1844.70     42.03 o 
  13   9   0      353.11      279.61     22.36 o 
  15   9   0      116.73      113.46     15.56 o 
   0  10   0     1029.56     1015.70     28.74 o 
   2  10   0      535.50      500.35     21.80 o 
   4  10   0      368.93      333.50     20.51 o 
   6  10   0       19.73       17.51     14.06 o 
   8  10   0      313.26      261.44     19.78 o 
  10  10   0       30.48       32.51     11.44 o 
  12  10   0      307.93      241.87     23.19 o 
  14  10   0      246.41      222.45     17.44 o 
   1  11   0        0.25        4.78     13.25 o 
   3  11   0      937.96      899.59     30.45 o 
   5  11   0      486.09      503.66     25.22 o 
   7  11   0        3.67       12.31     14.26 o 
   9  11   0        5.72       -2.86     17.19 o 
  11  11   0      235.11      241.91     20.44 o 
   0  12   0     1843.09     2001.75     44.57 o 
   2  12   0     2253.88     2224.33     47.19 o 
   4  12   0       57.41       44.92     12.80 o 
   6  12   0      549.30      551.51     26.82 o 
   8  12   0      846.71      871.10     34.39 o 
   1  13   0       43.96       95.98     11.02 o 
   3  13   0     1493.32     1558.88     42.48 o 
   5  13   0      418.26      504.71     29.16 o 
 -21   1   1       14.94       20.12     17.82 o 
 -19   1   1      256.47      288.23     22.15 o 
 -17   1   1      126.64      142.33     11.72 o 
 -15   1   1      537.20      607.74     21.97 o 
 -13   1   1      400.80      453.27     17.65 o 
 -11   1   1      817.53      898.97     14.82 o 
  -9   1   1     4154.84     4212.98     54.97 o 
  -7   1   1      139.24       99.72     10.03 o 
  -5   1   1    10349.88    10053.15    199.17 o 
  -3   1   1      415.92      357.25      7.57 o 
  -1   1   1     2235.11     2237.41     27.41 o 
   1   1   1        4.85        8.65      2.79 o 
   3   1   1    27906.03    25684.86   1646.10 o 
   5   1   1     3195.48     3174.02    173.32 o 
   7   1   1       32.53       17.91      3.49 o 
   9   1   1     1528.33     1561.68    112.97 o 
  11   1   1      533.84      547.92     19.08 o 
  13   1   1      508.62      615.38     21.87 o 
  15   1   1      203.72      209.68     18.10 o 
  17   1   1      231.01      235.39     21.28 o 
  19   1   1      587.95      640.56     31.88 o 
 -20   2   1      269.29      324.08     24.38 o 
 -18   2   1     2357.38     2461.05     48.10 o 
 -16   2   1     1397.67     1462.47     34.32 o 
 -14   2   1       29.32       32.23      7.53 o 
 -12   2   1     1412.20     1489.65     40.25 o 
 -10   2   1     8844.83     8875.41     84.88 o 
  -8   2   1     4501.10     4262.76    203.89 o 
  -6   2   1    18847.11    17951.81    172.97 o 
  -4   2   1      203.61      197.98     26.80 o 
  -2   2   1       83.91       81.26      5.72 o 
   0   2   1     7320.48     7283.84     44.82 o 
   2   2   1    17713.71    17535.53    564.02 o 
   4   2   1    32741.15    32423.74    644.43 o 
   6   2   1     1827.22     1902.72     46.88 o 
   8   2   1     1635.74     1788.04     19.43 o 
  10   2   1     2966.87     2894.15    132.60 o 
  12   2   1     6739.22     7035.14     90.93 o 
  14   2   1     1448.11     1543.67     34.42 o 
  16   2   1       13.26       10.43     14.47 o 
  18   2   1      319.12      339.64     23.58 o 
 -21   3   1      128.62      128.49     15.24 o 
 -19   3   1      132.00      141.46     13.60 o 
 -17   3   1      952.23      962.47     30.80 o 
 -15   3   1     1362.50     1542.94     34.32 o 
 -13   3   1      483.89      529.16     20.05 o 
 -11   3   1        1.07        6.43      5.90 o 
  -9   3   1      254.17      227.76     15.29 o 
  -7   3   1     7725.98     6876.69    126.53 o 
  -5   3   1     2649.98     2396.69    170.64 o 
  -3   3   1       86.14       77.86      4.81 o 
  -1   3   1     6279.80     6177.26    144.03 o 
   1   3   1     8786.11     8592.34     59.41 o 
   3   3   1     1501.97     1430.17     13.79 o 
   5   3   1      367.26      320.96     12.96 o 
   7   3   1     2001.37     2197.32     20.88 o 
   9   3   1     1030.12     1097.17     16.84 o 
  11   3   1     2043.12     2045.17     34.81 o 
  13   3   1     1216.53     1169.02     30.62 o 
  15   3   1       81.46       81.58     10.29 o 
  17   3   1      131.49      133.13     13.29 o 
  19   3   1      569.87      586.43     30.87 o 
 -20   4   1        9.67        5.06     17.65 o 
 -18   4   1        3.18      -15.56     16.11 o 
 -16   4   1      446.42      472.20     22.77 o 
 -14   4   1       62.48       82.07      8.65 o 
 -12   4   1      652.21      665.15     21.38 o 
 -10   4   1       57.46       62.05      4.79 o 
  -8   4   1     3717.23     3679.08    123.24 o 
  -6   4   1     2116.80     2077.69     18.99 o 
  -4   4   1      855.20      951.32     15.05 o 
  -2   4   1      766.73      864.42     24.66 o 
   0   4   1     3587.90     3756.51     52.65 o 
   2   4   1     5441.54     5752.06    155.06 o 
   4   4   1       49.17       98.07      6.13 o 
   6   4   1     1937.44     2076.23     61.26 o 
   8   4   1      468.07      553.96     15.97 o 
  10   4   1     1931.54     2080.68     34.67 o 
  12   4   1      140.52      136.34     10.92 o 
  14   4   1       33.48       30.34     10.15 o 
  16   4   1       97.16      119.28     12.31 o 
  18   4   1        2.39        0.91     17.12 o 
 -19   5   1      158.94      159.49     15.52 o 
 -17   5   1        0.18      -14.44     15.31 o 
 -15   5   1      749.06      673.38     26.33 o 
 -13   5   1     1207.99     1190.47     30.24 o 
 -11   5   1      357.49      335.28     17.02 o 
  -9   5   1     4352.32     4478.21     79.03 o 
  -7   5   1      194.03      185.57      8.46 o 
  -5   5   1      119.25      170.75      7.73 o 
  -3   5   1       20.36       18.91      3.62 o 
  -1   5   1     1543.85     1915.53     17.90 o 
   1   5   1     1211.27     1380.86     15.67 o 
   3   5   1    11436.87    12269.28    207.12 o 
   5   5   1      712.90      732.78     13.18 o 
   7   5   1      395.53      393.14     11.25 o 
   9   5   1     1026.11     1110.74     26.47 o 
  11   5   1      103.04      103.13      9.45 o 
  13   5   1      519.82      469.06     22.11 o 
  15   5   1      527.18      452.60     25.11 o 
  17   5   1       32.21       11.54     18.00 o 
 -18   6   1      150.30      140.70     15.28 o 
 -16   6   1     1006.53      934.78     31.84 o 
 -14   6   1      299.88      279.05     18.59 o 
 -12   6   1      175.55      161.73     15.14 o 
 -10   6   1     2813.57     2670.94     40.60 o 
  -8   6   1     3309.66     3179.69     40.91 o 
  -6   6   1     6682.38     6599.73     54.71 o 
  -4   6   1      876.82      895.50     14.48 o 
  -2   6   1        5.45        6.84      4.30 o 
   0   6   1     4402.90     4490.49     42.12 o 
   2   6   1     6676.36     6561.88     59.75 o 
   4   6   1     7726.19     7532.40     77.03 o 
   6   6   1       91.74      105.99      8.37 o 
   8   6   1        1.19       14.13      7.11 o 
  10   6   1     1884.78     1821.12     35.68 o 
  12   6   1      291.64      261.68     20.05 o 
  14   6   1     5236.03     4868.66     65.78 o 
  16   6   1     1823.42     1677.56     43.56 o 
  18   6   1     2039.22     1928.19     49.74 o 
 -17   7   1     1115.78      837.40     34.56 o 
 -15   7   1      104.71       77.64     12.49 o 
 -13   7   1      264.94      270.51     18.03 o 
 -11   7   1        1.12       -6.07     11.89 o 
  -9   7   1      970.12      982.14     26.79 o 
  -7   7   1     1294.03     1294.58     35.44 o 
  -5   7   1     1204.55     1383.36    154.30 o 
  -3   7   1      142.90       82.43    238.54 o 
  -1   7   1      628.44      705.46     14.00 o 
   1   7   1     1287.03     1087.08    129.06 o 
   3   7   1     2217.15     2331.55    175.61 o 
   5   7   1      468.58      778.95     22.53 o 
   7   7   1      211.10      247.07     15.03 o 
   9   7   1        0.35      -11.75     11.75 o 
  11   7   1     2416.21     2232.43     42.52 o 
  13   7   1      687.91      660.30     28.46 o 
  15   7   1      928.28      812.54     33.27 o 
  17   7   1       24.30       23.09     19.18 o 
 -16   8   1       25.69        7.74     17.51 o 
 -14   8   1      546.87      448.35     25.53 o 
 -12   8   1      452.37      485.88     23.72 o 
 -10   8   1     9760.60     9693.10    117.54 o 
  -8   8   1     1705.91     1832.38     35.85 o 
  -6   8   1     1443.60     1421.11     30.73 o 
  -4   8   1      162.08      180.39     14.23 o 
  -2   8   1      668.91      724.37     21.83 o 
   0   8   1     3533.70     3433.98     30.93 o 
   2   8   1     1588.46     1705.88     32.16 o 
   4   8   1    11730.73    11412.86    115.86 o 
   6   8   1      563.29      587.47     21.90 o 
   8   8   1      204.22      189.52     16.04 o 
  10   8   1       41.28       49.14      9.91 o 
  12   8   1      143.34      111.99     12.97 o 
  14   8   1      120.70       95.46     13.67 o 
  16   8   1        2.86       17.89     18.73 o 
 -15   9   1        6.10       22.98     12.00 o 
 -13   9   1        3.04        8.86     16.50 o 
 -11   9   1     1629.70     1505.44     37.77 o 
  -9   9   1        1.36       31.28     10.11 o 
  -7   9   1     1929.40     1843.51     37.88 o 
  -5   9   1     1933.11     1873.40     36.24 o 
  -3   9   1      179.96      172.82     15.59 o 
  -1   9   1     1244.66     1187.71     29.40 o 
   1   9   1     3398.75     3100.98     44.82 o 
   3   9   1       57.78       67.73      9.07 o 
   5   9   1     1781.92     1613.18     35.54 o 
   7   9   1      336.83      356.17     20.19 o 
   9   9   1      140.35      133.13     12.45 o 
  11   9   1       78.11       82.35     12.77 o 
  13   9   1       90.98       27.03     19.39 o 
 -14  10   1     1206.59     1154.54     38.33 o 
 -12  10   1      864.87      801.86     31.95 o 
 -10  10   1     1017.26      949.99     32.26 o 
  -8  10   1      261.02      267.37     21.03 o 
  -6  10   1     3044.11     3146.00     50.40 o 
  -4  10   1     1756.82     1670.69     37.11 o 
  -2  10   1      332.02      295.31     19.36 o 
   0  10   1     3685.80     3789.79     37.21 o 
   2  10   1       78.16      122.21     11.40 o 
   4  10   1     3086.36     2880.24     48.20 o 
   6  10   1     3185.00     3076.77     51.17 o 
   8  10   1     1059.56      980.58     32.99 o 
  10  10   1      661.77      643.70     30.10 o 
  12  10   1     1424.98     1364.64     40.53 o 
 -13  11   1       13.32       13.71     16.18 o 
 -11  11   1      144.74      201.21     18.14 o 
  -9  11   1       29.27       16.01     11.89 o 
  -7  11   1     1298.86     1266.12     35.96 o 
  -5  11   1      236.91      267.23     20.58 o 
  -3  11   1      162.00      159.88     12.77 o 
  -1  11   1      214.22      226.98     20.12 o 
   1  11   1     1528.93     1431.75     36.73 o 
   3  11   1        4.26        3.21     13.53 o 
   5  11   1     1250.64     1274.14     36.83 o 
   7  11   1       92.70      116.59     13.11 o 
   9  11   1      294.39      290.21     21.28 o 
  11  11   1      585.62      592.77     29.05 o 
 -10  12   1      111.50      117.47     12.70 o 
  -8  12   1      108.80      118.76     12.70 o 
  -6  12   1       25.60       39.38     10.22 o 
  -4  12   1      246.26      246.30     21.69 o 
  -2  12   1      202.62      210.21     14.96 o 
   0  12   1       28.25       28.15     27.20 o 
   2  12   1      204.92      213.34     15.28 o 
   4  12   1      152.08      149.03     15.10 o 
   6  12   1        6.64        1.95     13.78 o 
   8  12   1        1.20       22.53     10.32 o 
  -5  13   1     1279.12     1426.20     41.05 o 
  -3  13   1       57.38       42.20     11.68 o 
  -1  13   1     1207.07     1360.11     40.81 o 
   1  13   1       23.10       20.09      9.94 o 
   3  13   1       33.37       46.94     10.71 o 
   5  13   1      391.49      398.86     26.23 o 
 -22   0   2      228.89      261.68     25.84 o 
 -20   0   2        5.05      -16.64     16.64 o 
 -18   0   2      279.68      309.85     20.02 o 
 -16   0   2     2375.50     2448.14     41.26 o 
 -14   0   2     2653.04     2599.30     38.82 o 
 -12   0   2      223.04      215.61     13.13 o 
 -10   0   2    35460.10    36641.18    162.25 o 
  -8   0   2     2006.80     1927.61     35.57 o 
  -6   0   2   449530.69   319051.53   7548.06 o 
  -4   0   2     1669.88     1636.86     22.71 o 
  -2   0   2     8990.94     8586.13     62.99 o 
   0   0   2     1896.34     1988.63     27.36 o 
   2   0   2     6757.11     6191.53    182.44 o 
   4   0   2    16746.57    16618.62    680.65 o 
   6   0   2     4626.08     4270.05    290.62 o 
   8   0   2      698.75      640.85     20.21 o 
  10   0   2        3.93       -8.58      8.58 o 
  12   0   2      371.69      404.93     18.35 o 
  14   0   2     2981.73     3170.17     49.49 o 
  16   0   2      328.78      303.22     23.51 o 
  18   0   2     1217.22     1322.76     40.56 o 
 -21   1   2      604.62      662.22     30.31 o 
 -19   1   2      144.92      141.95     13.04 o 
 -17   1   2      496.70      526.51     22.67 o 
 -15   1   2      342.06      354.18     17.58 o 
 -13   1   2      264.67      264.30     14.20 o 
 -11   1   2       45.94       83.89      5.69 o 
  -9   1   2     2376.97     2552.29     38.56 o 
  -7   1   2     2302.46     2539.81     25.88 o 
  -5   1   2     2923.56     3271.78    121.16 o 
  -3   1   2    13105.69    12172.07     82.35 o 
  -1   1   2       44.41       54.20      4.99 o 
   1   1   2     1296.69     1268.52     40.16 o 
   3   1   2      706.80      596.63     29.59 o 
   5   1   2    10786.65    10432.86    788.17 o 
   7   1   2     2640.93     2668.28    129.71 o 
   9   1   2     2406.25     2597.20    168.95 o 
  11   1   2      123.30      102.64      8.82 o 
  13   1   2      963.83     1013.53     28.18 o 
  15   1   2       92.28       94.38     11.51 o 
  17   1   2       15.10        2.89     17.05 o 
  19   1   2       23.92       26.26     14.06 o 
 -22   2   2      180.51      178.43     16.32 o 
 -20   2   2       68.35       64.24     13.04 o 
 -18   2   2      266.00      284.88     19.95 o 
 -16   2   2       52.96       58.35      8.96 o 
 -14   2   2       95.75      101.63      8.30 o 
 -12   2   2      101.07      106.74      6.54 o 
 -10   2   2      323.86      373.59      9.53 o 
  -8   2   2       33.98       31.86      3.41 o 
  -6   2   2     5033.59     4718.39    228.41 o 
  -4   2   2     2025.00     1823.65     35.16 o 
  -2   2   2      975.29      930.20     13.81 o 
   0   2   2     4323.81     4434.57    188.74 o 
   2   2   2      636.09      722.39      9.73 o 
   4   2   2     1168.36     1070.59     22.77 o 
   6   2   2     3764.27     3869.59     97.55 o 
   8   2   2     1031.43     1077.34     27.38 o 
  10   2   2      437.42      525.29     18.80 o 
  12   2   2      253.38      238.84     16.78 o 
  14   2   2      135.11      135.32     11.61 o 
  16   2   2      427.53      411.69     25.36 o 
  18   2   2     1511.73     1558.14     43.81 o 
 -21   3   2       76.99       77.25     14.54 o 
 -19   3   2      834.93      914.83     32.26 o 
 -17   3   2        1.98      -12.94     12.94 o 
 -15   3   2       35.66       45.79      8.72 o 
 -13   3   2       13.65       28.70      6.73 o 
 -11   3   2      653.94      691.32     13.58 o 
  -9   3   2      638.63      603.13     11.62 o 
  -7   3   2     2311.71     2220.07     18.98 o 
  -5   3   2       64.56       37.99      4.74 o 
  -3   3   2      299.30      324.86      7.21 o 
  -1   3   2      120.02       82.69      5.09 o 
   1   3   2       51.23       85.56      5.20 o 
   3   3   2     1560.16     1778.91     16.51 o 
   5   3   2       46.82       71.23      4.27 o 
   7   3   2     9060.00     9361.76    183.23 o 
   9   3   2      282.21      298.03     14.47 o 
  11   3   2        9.56       13.50      7.60 o 
  13   3   2      565.51      522.53     22.84 o 
  15   3   2      524.16      483.19     25.25 o 
  17   3   2      133.82      123.29     14.79 o 
 -20   4   2      159.30      166.71     14.96 o 
 -18   4   2      112.98      110.87     13.39 o 
 -16   4   2     3997.27     3845.26     54.30 o 
 -14   4   2     2769.92     2779.23     43.35 o 
 -12   4   2     4367.04     4137.84     47.78 o 
 -10   4   2       23.03       41.52      4.59 o 
  -8   4   2     1327.78     1147.73     73.54 o 
  -6   4   2    17425.42    16332.87    103.40 o 
  -4   4   2    14695.93    14042.33     90.26 o 
  -2   4   2    11535.10    11971.70     80.92 o 
   0   4   2     2047.77     1946.11     33.52 o 
   2   4   2     2055.11     2343.39     19.61 o 
   4   4   2    28454.06    28902.37    144.07 o 
   6   4   2     2978.64     2655.88     24.22 o 
   8   4   2      355.67      295.21     12.92 o 
  10   4   2       23.49        5.75     10.78 o 
  12   4   2     1450.38     1511.06     34.60 o 
  14   4   2     2079.02     2069.24     42.62 o 
  16   4   2      256.38      258.86     21.31 o 
  18   4   2      120.46      131.42     15.42 o 
 -21   5   2       12.21      -12.80     19.46 o 
 -19   5   2        0.28       17.72     14.82 o 
 -17   5   2      178.51      133.13     12.70 o 
 -15   5   2     1897.24     1396.87     34.60 o 
 -13   5   2        1.13        4.85     11.20 o 
 -11   5   2      858.28      937.47     24.31 o 
  -9   5   2     1979.69     2014.18     22.22 o 
  -7   5   2      623.98      566.51     11.92 o 
  -5   5   2     2681.73     2459.14     21.60 o 
  -3   5   2     1792.62     2165.71     19.68 o 
  -1   5   2     3170.32     3370.52     34.08 o 
   1   5   2     2142.50     2327.40     31.25 o 
   3   5   2     3518.91     3693.65     68.59 o 
   5   5   2     1594.08     1485.84     19.01 o 
   7   5   2      503.56      565.05     19.29 o 
   9   5   2      373.39      366.14     17.93 o 
  11   5   2      220.64      190.40     17.82 o 
  13   5   2     2103.03     2006.81     41.92 o 
  15   5   2      160.28      178.08     13.67 o 
  17   5   2       34.54       27.87     13.36 o 
 -20   6   2      286.20      247.94     17.72 o 
 -18   6   2       13.69       23.05     16.57 o 
 -16   6   2      281.10      242.47     20.30 o 
 -14   6   2      241.46      195.10     16.92 o 
 -12   6   2      109.31      116.04      9.52 o 
 -10   6   2        0.13       12.56      8.79 o 
  -8   6   2       82.73       90.10      5.50 o 
  -6   6   2      573.55      631.78     12.98 o 
  -4   6   2     3240.30     3397.04     31.13 o 
  -2   6   2     1925.58     1940.26     20.28 o 
   0   6   2       42.54       34.24      4.23 o 
   2   6   2      118.03      102.26      8.98 o 
   4   6   2      109.13       95.28      5.96 o 
   6   6   2      114.45      100.73      8.34 o 
   8   6   2     2961.65     2967.50     43.21 o 
  10   6   2      762.65      790.70     25.91 o 
  12   6   2     1781.30     1809.96     40.70 o 
  14   6   2      240.21      212.86     15.52 o 
  16   6   2      559.45      509.87     28.98 o 
 -19   7   2      183.31      129.33     15.52 o 
 -17   7   2       83.72       94.62     12.59 o 
 -15   7   2       70.69       87.09     11.72 o 
 -13   7   2        8.30        7.22     14.13 o 
 -11   7   2       14.96        8.37     11.93 o 
  -9   7   2      129.47      117.78      9.77 o 
  -7   7   2      598.27      853.69     23.16 o 
  -5   7   2      160.31      296.88    141.93 o 
  -3   7   2      279.95      267.44    205.04 o 
  -1   7   2      914.52      935.29    174.87 o 
   1   7   2      475.51      680.62    143.36 o 
   3   7   2      283.57      593.58     19.25 o 
   5   7   2      131.36       99.78      9.87 o 
   7   7   2     2680.38     2632.54     41.78 o 
   9   7   2      510.93      564.04     22.88 o 
  11   7   2      522.96      517.61     23.93 o 
  13   7   2     1051.72      947.55     33.52 o 
  15   7   2      163.89      128.56     15.83 o 
 -18   8   2       69.32       36.38     14.16 o 
 -16   8   2        1.19        3.73     17.12 o 
 -14   8   2     4401.80     4203.97     61.59 o 
 -12   8   2     6489.47     6492.48     71.36 o 
 -10   8   2      332.81      330.04     19.39 o 
  -8   8   2     1812.89     1819.03     35.23 o 
  -6   8   2     2825.49     2637.28     40.63 o 
  -4   8   2     8307.94     8177.65     96.33 o 
  -2   8   2     8420.02     7992.38     94.13 o 
   0   8   2     3135.14     3026.12     29.63 o 
   2   8   2     8076.38     7626.34     94.03 o 
   4   8   2     1548.56     1558.60     32.71 o 
   6   8   2      775.91      782.33     24.97 o 
   8   8   2      706.28      748.96     26.82 o 
  10   8   2      104.62       96.92     11.23 o 
  12   8   2      101.35       89.18     13.22 o 
  14   8   2      651.35      557.03     30.80 o 
 -17   9   2      839.72      790.32     34.88 o 
 -15   9   2      874.92      851.04     32.71 o 
 -13   9   2       42.76       46.07     11.72 o 
 -11   9   2      104.06       92.70     11.65 o 
  -9   9   2        3.17       -0.73     13.29 o 
  -7   9   2      135.27      123.78     10.32 o 
  -5   9   2     1999.86     2026.86     38.12 o 
  -3   9   2        2.92       22.32      7.71 o 
  -1   9   2       52.51       31.11      8.20 o 
   1   9   2     2656.14     2807.24     44.12 o 
   3   9   2     4074.82     3768.70     51.69 o 
   5   9   2     2215.31     2325.06     42.93 o 
   7   9   2       80.85       65.29     10.60 o 
   9   9   2      758.94      685.09     28.74 o 
  11   9   2      629.99      494.07     28.04 o 
  13   9   2      150.00      124.79     14.86 o 
 -14  10   2       81.47       90.61     14.02 o 
 -12  10   2        0.20      -10.11     17.09 o 
 -10  10   2       18.20       18.07     10.57 o 
  -8  10   2       84.26       89.15     11.16 o 
  -6  10   2      620.31      574.50     24.59 o 
  -4  10   2      804.29      768.14     27.03 o 
  -2  10   2     1074.62     1015.59     29.47 o 
   0  10   2      167.10      213.68     12.60 o 
   2  10   2      405.92      322.27     19.39 o 
   4  10   2       86.67       99.47     11.47 o 
   6  10   2      306.39      262.28     21.69 o 
   8  10   2      225.96      246.41     20.86 o 
  10  10   2        0.73        9.63     16.32 o 
  12  10   2        1.29       -0.98     18.76 o 
 -13  11   2        1.74       13.53     16.01 o 
 -11  11   2      591.85      628.87     28.63 o 
  -9  11   2      402.96      388.99     24.07 o 
  -7  11   2        9.45        3.35     15.76 o 
  -5  11   2        4.40        5.65     14.44 o 
  -3  11   2      853.15      867.05     29.51 o 
  -1  11   2      108.52       98.39     11.37 o 
   1  11   2       98.51       54.97     12.10 o 
   3  11   2       48.73       61.84     11.23 o 
   5  11   2      106.08      102.78     13.18 o 
   7  11   2      195.25      189.66     13.64 o 
   9  11   2       13.88       18.10     14.33 o 
 -10  12   2       79.79       95.28     11.58 o 
  -8  12   2      658.39      658.20     29.19 o 
  -6  12   2     1660.13     1707.73     43.98 o 
  -4  12   2     2520.73     2422.79     50.54 o 
  -2  12   2      504.04      558.25     27.69 o 
   0  12   2       20.85       31.66      9.53 o 
   2  12   2      984.00     1072.58     35.26 o 
   4  12   2     1776.15     1833.40     44.54 o 
   6  12   2     1742.85     1799.01     45.76 o 
  -7  13   2       87.36      130.55     13.67 o 
  -5  13   2       17.43       44.61     11.30 o 
  -3  13   2     1247.18     1298.87     39.55 o 
  -1  13   2     1146.88     1273.41     38.99 o 
   1  13   2      200.06      215.12     20.02 o 
   3  13   2      743.27      771.21     31.88 o 
 -23   1   3        0.24      -18.52     18.52 o 
 -21   1   3      196.97      222.90     21.62 o 
 -19   1   3      364.77      403.95     22.32 o 
 -17   1   3      328.77      357.63     19.67 o 
 -15   1   3       60.40       63.76      7.95 o 
 -13   1   3      506.45      493.41     13.51 o 
 -11   1   3     4712.85     4685.58     45.64 o 
  -9   1   3      480.24      487.44      9.95 o 
  -7   1   3      977.65      918.45     28.15 o 
  -5   1   3        2.83       -0.14      4.09 o 
  -3   1   3    28131.59    27047.08     99.41 o 
  -1   1   3     2638.10     2776.07     25.93 o 
   1   1   3     3862.65     3362.00     67.07 o 
   3   1   3     6940.18     6963.47    337.66 o 
   5   1   3       98.52       42.48      3.91 o 
   7   1   3     1065.31     1156.43     59.97 o 
   9   1   3     1245.84     1292.06     27.48 o 
  11   1   3      333.71      399.83     18.97 o 
  13   1   3      476.77      451.17     22.57 o 
  15   1   3      104.67      104.18     12.59 o 
  17   1   3      545.75      577.64     31.01 o 
 -22   2   3      439.41      533.66     29.26 o 
 -20   2   3      253.00      317.87     22.39 o 
 -18   2   3      686.86      787.70     26.93 o 
 -16   2   3      837.44      831.41     26.19 o 
 -14   2   3      762.03      735.14     21.97 o 
 -12   2   3    10764.77    10509.71     98.52 o 
 -10   2   3      197.47      197.24      7.73 o 
  -8   2   3     1952.17     1950.48     21.34 o 
  -6   2   3      204.31      207.72     16.69 o 
  -4   2   3    14785.22    15064.94    259.47 o 
  -2   2   3    34680.69    33779.79    409.81 o 
   0   2   3        2.69       -2.65      4.32 o 
   2   2   3     8835.00     9841.43    155.94 o 
   4   2   3     2703.13     2730.52     84.02 o 
   6   2   3     9516.47     9798.50    277.13 o 
   8   2   3     5852.01     5888.61    113.53 o 
  10   2   3      611.91      634.59     21.83 o 
  12   2   3     1781.16     1951.42     38.33 o 
  14   2   3      552.48      532.65     25.60 o 
  16   2   3     6675.10     6998.83     83.64 o 
 -21   3   3      870.06     1063.44     36.13 o 
 -19   3   3       80.86      102.96     12.70 o 
 -17   3   3       45.02       52.49      9.63 o 
 -15   3   3        2.21      -10.71     10.71 o 
 -13   3   3     2691.45     2757.09     39.31 o 
 -11   3   3      334.87      385.44     15.64 o 
  -9   3   3      388.59      371.55     21.47 o 
  -7   3   3     3830.77     3820.66     98.41 o 
  -5   3   3     1927.57     1909.12     59.43 o 
  -3   3   3     1553.51     1563.82     37.77 o 
  -1   3   3     2407.70     2183.84     20.05 o 
   1   3   3     3932.63     4333.31     68.74 o 
   3   3   3      117.26      166.99      7.23 o 
   5   3   3     2041.55     2101.79     51.71 o 
   7   3   3     4263.88     4254.66     45.25 o 
   9   3   3        0.29        8.48      9.42 o 
  11   3   3       51.34       47.12      9.73 o 
  13   3   3     1040.54      950.65     29.61 o 
  15   3   3        1.85       -7.99     17.33 o 
  17   3   3      292.89      270.09     24.76 o 
 -22   4   3      171.79      157.16     16.88 o 
 -20   4   3       17.51       12.03     16.04 o 
 -18   4   3      324.97      319.62     21.07 o 
 -16   4   3        1.55        3.42     13.22 o 
 -14   4   3     1000.73     1031.98     27.13 o 
 -12   4   3      569.98      623.95     20.40 o 
 -10   4   3       83.59      105.11      7.14 o 
  -8   4   3       20.34       11.47      5.81 o 
  -6   4   3     3860.56     3975.19     37.20 o 
  -4   4   3     2750.20     3045.98     88.12 o 
  -2   4   3     2107.74     2551.08     23.33 o 
   0   4   3     5889.59     6624.54     65.51 o 
   2   4   3     1044.27     1465.90     39.17 o 
   4   4   3     5920.58     6350.67     51.48 o 
   6   4   3     1121.60     1094.85     21.33 o 
   8   4   3       26.52       21.94      7.64 o 
  10   4   3      444.97      470.74     20.37 o 
  12   4   3        5.32       20.93      9.00 o 
  14   4   3       98.38       96.47     12.28 o 
  16   4   3        0.02        7.78     17.75 o 
 -21   5   3      401.77      474.92     28.77 o 
 -19   5   3      786.81      865.86     32.92 o 
 -17   5   3        8.84      -15.10     15.10 o 
 -15   5   3     1054.19      987.27     28.32 o 
 -13   5   3       95.25       95.98      9.45 o 
 -11   5   3      148.81      176.69     13.50 o 
  -9   5   3        0.30       -5.83      5.95 o 
  -7   5   3     3448.00     3858.76     69.88 o 
  -5   5   3      631.91      683.72     12.47 o 
  -3   5   3     8803.07     9638.63     83.85 o 
  -1   5   3      810.17      879.90     16.20 o 
   1   5   3      427.82      396.75     12.59 o 
   3   5   3     1597.45     1628.06     32.40 o 
   5   5   3      120.67      116.09     10.69 o 
   7   5   3      947.63      973.15     25.74 o 
   9   5   3      501.92      588.03     21.31 o 
  11   5   3      287.27      268.90     19.53 o 
  13   5   3      123.11      130.13     12.77 o 
  15   5   3        0.22      -17.82     17.82 o 
 -20   6   3      310.57      315.78     24.87 o 
 -18   6   3      386.67      338.80     24.34 o 
 -16   6   3      444.66      383.69     21.73 o 
 -14   6   3      727.94      634.38     23.86 o 
 -12   6   3     4132.50     4043.57     51.13 o 
 -10   6   3     1376.44     1388.74     29.51 o 
  -8   6   3      589.14      540.28     32.52 o 
  -6   6   3      762.04      770.93     14.26 o 
  -4   6   3     5109.62     5103.48     94.36 o 
  -2   6   3     8753.51     8513.82    250.63 o 
   0   6   3     1815.26     1847.17     20.80 o 
   2   6   3      579.76      583.09     13.27 o 
   4   6   3     1382.66     1419.96     28.70 o 
   6   6   3       31.26       47.26      7.92 o 
   8   6   3    12460.17    12757.52    130.51 o 
  10   6   3     5933.66     5613.57     65.60 o 
  12   6   3     1812.87     1670.94     41.26 o 
  14   6   3     1113.15      954.73     34.81 o 
 -19   7   3      301.54      200.79     16.15 o 
 -17   7   3       39.42       54.86     12.66 o 
 -15   7   3      212.06      194.48     13.22 o 
 -13   7   3      292.67      312.95     19.39 o 
 -11   7   3     1558.11     1555.88     33.59 o 
  -9   7   3      477.62      462.12     18.94 o 
  -7   7   3      117.11      225.41     22.43 o 
  -5   7   3       87.20      312.12     15.28 o 
  -3   7   3     3427.18     3491.00    127.04 o 
  -1   7   3     1365.87     1374.46     78.84 o 
   1   7   3      136.35      510.81     18.21 o 
   3   7   3      794.39      489.78     32.78 o 
   5   7   3     3747.33     3694.27     48.65 o 
   7   7   3     2207.48     2256.67     40.84 o 
   9   7   3     1176.66     1059.85     31.08 o 
  11   7   3        0.09       -6.63     17.02 o 
  13   7   3      909.90      773.30     31.39 o 
  15   7   3      249.68      246.86     17.65 o 
 -18   8   3      204.52      209.09     16.81 o 
 -16   8   3     4768.06     4681.54     68.15 o 
 -14   8   3      554.96      517.68     25.84 o 
 -12   8   3      416.14      407.02     22.60 o 
 -10   8   3      145.91      130.27     10.64 o 
  -8   8   3      181.55      195.98     15.17 o 
  -6   8   3     3302.45     3209.41     44.85 o 
  -4   8   3      579.82      655.48     21.14 o 
  -2   8   3     6307.85     6350.84     85.55 o 
   0   8   3       67.74       88.93      5.91 o 
   2   8   3       21.43       35.57      7.78 o 
   4   8   3      596.92      536.38     22.43 o 
   6   8   3      663.92      674.00     24.55 o 
   8   8   3      288.85      299.74     19.57 o 
  10   8   3       17.32       25.18     11.16 o 
  12   8   3      180.42      180.63     14.75 o 
  14   8   3       64.57       46.60     13.85 o 
 -17   9   3     1314.31     1258.65     41.16 o 
 -15   9   3       52.37       52.18     12.56 o 
 -13   9   3      795.11      727.78     29.72 o 
 -11   9   3     1205.19     1242.64     34.18 o 
  -9   9   3     1106.02     1124.69     31.84 o 
  -7   9   3      177.04      213.76     16.67 o 
  -5   9   3     4176.98     3854.71     52.07 o 
  -3   9   3       44.93       40.91      8.30 o 
  -1   9   3     1726.48     1497.74     32.85 o 
   1   9   3     1720.41     1795.17     36.48 o 
   3   9   3      388.05      397.57     20.72 o 
   5   9   3       72.47       81.65     11.34 o 
   7   9   3      280.57      272.32     19.25 o 
   9   9   3      205.68      210.94     20.44 o 
  11   9   3      556.48      541.02     28.53 o 
 -16  10   3      167.16      184.64     16.25 o 
 -14  10   3       88.70      120.88     13.99 o 
 -12  10   3     1369.29     1447.65     40.07 o 
 -10  10   3     2616.05     2585.24     49.25 o 
  -8  10   3        0.10      -11.68     14.58 o 
  -6  10   3     1674.14     1596.79     37.21 o 
  -4  10   3       39.19       14.61     13.39 o 
  -2  10   3     4716.96     4494.18     58.91 o 
   0  10   3     4872.67     4428.73     41.68 o 
   2  10   3      108.50       99.23     11.30 o 
   4  10   3      139.76      123.78     12.70 o 
   6  10   3     2803.51     2614.12     50.57 o 
   8  10   3     1596.02     1568.89     41.36 o 
  10  10   3      474.12      466.24     29.85 o 
 -13  11   3      355.44      367.19     24.34 o 
 -11  11   3      303.87      358.36     22.84 o 
  -9  11   3      658.46      660.02     28.32 o 
  -7  11   3      123.61      137.87     13.25 o 
  -5  11   3      454.78      432.72     23.33 o 
  -3  11   3        7.50       -1.74     13.92 o 
  -1  11   3     2480.70     2518.70     48.37 o 
   1  11   3      194.15      211.74     19.91 o 
   3  11   3        0.08        5.30     15.45 o 
   5  11   3      694.91      768.03     30.87 o 
   7  11   3     2125.46     2297.54     50.40 o 
   9  11   3      399.68      395.54     24.73 o 
 -10  12   3      242.17      283.90     21.14 o 
  -8  12   3      159.47      189.21     17.79 o 
  -6  12   3       38.12       39.06     10.64 o 
  -4  12   3      239.25      256.28     21.62 o 
  -2  12   3       95.18      111.92     12.49 o 
   0  12   3       10.30       14.11     11.18 o 
   2  12   3        1.85        5.79     13.64 o 
   4  12   3      105.46      130.34     12.80 o 
   6  12   3       30.91       36.62     11.09 o 
  -7  13   3      727.55      846.33     32.89 o 
  -5  13   3        2.25       15.59      9.66 o 
  -3  13   3       20.06        2.96     15.83 o 
  -1  13   3      623.13      644.78     29.44 o 
   1  13   3      166.03      157.54     14.06 o 
 -22   0   4      382.90      418.32     26.23 o 
 -20   0   4      134.91      161.94     13.25 o 
 -18   0   4      320.88      320.91     20.96 o 
 -16   0   4    17882.15    18495.29    214.43 o 
 -14   0   4     1800.95     1858.75     32.30 o 
 -12   0   4    82447.48    79719.38   2728.47 o 
 -10   0   4     4357.14     4119.44    230.31 o 
  -8   0   4      475.17      277.16     13.46 o 
  -6   0   4     1170.62     1402.56     29.17 o 
  -4   0   4       81.80      116.38      5.41 o 
  -2   0   4    19139.31    19456.44     95.92 o 
   0   0   4    11205.62    11581.06     78.79 o 
   2   0   4     1272.15     1183.85     14.28 o 
   4   0   4     2485.22     2501.50     62.87 o 
   6   0   4      177.43      164.04     15.47 o 
   8   0   4     4156.49     4191.38     48.55 o 
  10   0   4     1188.14     1189.46     29.12 o 
  12   0   4     4632.52     4618.38     60.48 o 
  14   0   4      120.75      124.13     12.45 o 
  16   0   4      763.92      848.46     34.91 o 
 -23   1   4       72.91       73.56     14.06 o 
 -21   1   4       86.63       95.63     12.87 o 
 -19   1   4      427.19      461.60     22.71 o 
 -17   1   4        2.04       26.09      7.57 o 
 -15   1   4     1057.74     1139.82     27.62 o 
 -13   1   4     1626.84     1758.24     21.57 o 
 -11   1   4      793.52     1023.21     62.73 o 
  -9   1   4     6940.46     6653.63    112.25 o 
  -7   1   4      519.88      466.82     13.22 o 
  -5   1   4     4381.48     4368.13     33.34 o 
  -3   1   4     4293.82     4281.76     62.64 o 
  -1   1   4    18063.71    18285.31     96.80 o 
   1   1   4     3910.14     4005.94     42.03 o 
   3   1   4     2612.81     3004.16    136.14 o 
   5   1   4     1899.45     1713.81     96.19 o 
   7   1   4     1815.86     1743.06     31.32 o 
   9   1   4      157.66      141.92     13.64 o 
  11   1   4      175.85      148.16     11.58 o 
  13   1   4      180.71      164.66     12.56 o 
  15   1   4        3.55       10.22     15.83 o 
 -22   2   4        0.65       20.44     15.76 o 
 -20   2   4       68.10       89.22     11.68 o 
 -18   2   4        3.25        2.89     13.43 o 
 -16   2   4      313.88      317.52     17.16 o 
 -14   2   4        8.35       17.68      6.24 o 
 -12   2   4      789.82      849.50     37.72 o 
 -10   2   4      349.02      345.85      9.72 o 
  -8   2   4      729.19      668.61     12.19 o 
  -6   2   4     3586.75     3582.79     32.37 o 
  -4   2   4     1651.98     1787.02     26.87 o 
  -2   2   4      130.63      111.96      5.59 o 
   0   2   4     4045.54     4208.86     35.67 o 
   2   2   4     2462.80     2702.55     34.81 o 
   4   2   4       66.48      102.48      7.04 o 
   6   2   4        1.15       -1.25      5.81 o 
   8   2   4      349.33      410.12     17.16 o 
  10   2   4     1669.75     1792.00     36.41 o 
  12   2   4     3492.53     3385.47     53.12 o 
  14   2   4      189.56      161.13     14.51 o 
  16   2   4     1600.44     1699.92     45.58 o 
 -23   3   4        3.18      -13.92     19.85 o 
 -21   3   4        9.61        1.85     16.36 o 
 -19   3   4        1.75       -7.36     14.02 o 
 -17   3   4      681.17      731.87     25.81 o 
 -15   3   4       95.15       84.79      8.68 o 
 -13   3   4      217.79      180.21     14.09 o 
 -11   3   4       10.50        6.30      4.72 o 
  -9   3   4     1392.29     1353.63     66.30 o 
  -7   3   4      549.60      626.68     18.07 o 
  -5   3   4      328.07      312.33      8.18 o 
  -3   3   4     3611.12     4126.68     74.45 o 
  -1   3   4        7.20       -3.12      4.75 o 
   1   3   4     9483.70     9911.77    195.05 o 
   3   3   4       13.69        4.44      4.53 o 
   5   3   4      589.63      546.89     12.84 o 
   7   3   4      929.35      945.56     24.45 o 
   9   3   4      687.41      705.46     23.51 o 
  11   3   4      848.51      732.39     26.51 o 
  13   3   4     1144.57     1073.52     33.80 o 
  15   3   4      354.80      383.13     25.95 o 
 -22   4   4      668.08      693.74     31.88 o 
 -20   4   4      875.23      913.68     33.20 o 
 -18   4   4     2648.57     2754.23     49.28 o 
 -16   4   4       92.02       88.34      9.66 o 
 -14   4   4        5.37        0.03     10.71 o 
 -12   4   4     2721.71     2192.98     35.02 o 
 -10   4   4     9600.12     9105.15     74.44 o 
  -8   4   4     8915.39     9098.76    119.87 o 
  -6   4   4        0.87        5.71     15.24 o 
  -4   4   4      184.54      142.59      8.58 o 
  -2   4   4    28148.17    29398.91    142.95 o 
   0   4   4     6141.45     5926.42     62.36 o 
   2   4   4     2032.52     1804.74     19.91 o 
   4   4   4      938.83     1026.86     16.47 o 
   6   4   4     1066.97     1105.96     26.09 o 
   8   4   4     3841.58     3902.80     50.12 o 
  10   4   4      952.09      942.04     28.46 o 
  12   4   4      818.07      752.41     28.91 o 
  14   4   4      456.30      467.98     26.23 o 
  16   4   4      240.13      299.49     24.41 o 
 -21   5   4      752.85      908.31     35.44 o 
 -19   5   4        3.60       -7.05     15.52 o 
 -17   5   4      241.60      287.21     19.43 o 
 -15   5   4     1037.08     1001.85     28.77 o 
 -13   5   4       80.91       70.10      8.86 o 
 -11   5   4      772.57      692.87     21.69 o 
  -9   5   4      322.97      378.70     13.85 o 
  -7   5   4     2578.98     2836.43     50.64 o 
  -5   5   4     1831.98     1894.96     41.43 o 
  -3   5   4      671.55      708.60     15.42 o 
  -1   5   4     1250.29     1151.01     16.18 o 
   1   5   4     2099.28     2213.71     22.58 o 
   3   5   4      995.86      938.17     16.06 o 
   5   5   4        2.12       -7.11     10.50 o 
   7   5   4     2128.75     2080.22     37.67 o 
   9   5   4      671.93      668.60     25.25 o 
  11   5   4       11.09        8.02      9.59 o 
  13   5   4       18.55        6.45     17.61 o 
  15   5   4       23.30       22.88     17.65 o 
 -20   6   4      195.22      239.43     22.98 o 
 -18   6   4       48.07       30.20     11.93 o 
 -16   6   4        6.10       10.01     14.23 o 
 -14   6   4        1.58       14.40     12.17 o 
 -12   6   4       87.30       97.83     10.01 o 
 -10   6   4     1293.95     1353.10     29.54 o 
  -8   6   4      681.27      671.46     20.68 o 
  -6   6   4       49.18       42.99      8.75 o 
  -4   6   4      343.66      322.96     10.45 o 
  -2   6   4       12.02       12.87      6.30 o 
   0   6   4       12.91       36.06      4.80 o 
   2   6   4     4747.03     4731.32     70.87 o 
   4   6   4      213.25      238.11     15.80 o 
   6   6   4     4536.28     4779.24     56.50 o 
   8   6   4      331.90      312.74     19.91 o 
  10   6   4     1144.86     1172.02     33.55 o 
  12   6   4       97.34      101.49     12.80 o 
  14   6   4        0.64       30.48     11.96 o 
 -19   7   4       16.00      -17.82     17.82 o 
 -17   7   4       97.23       84.86     13.88 o 
 -15   7   4      135.34      154.19     12.21 o 
 -13   7   4      234.54      205.01     18.90 o 
 -11   7   4      346.70      368.65     19.25 o 
  -9   7   4      570.25      584.06     21.83 o 
  -7   7   4      491.20      337.33     26.44 o 
  -5   7   4       17.84      181.92     14.37 o 
  -3   7   4      767.96      886.27     23.09 o 
  -1   7   4      152.78      228.13     17.65 o 
   1   7   4     2107.08     2101.92     36.03 o 
   3   7   4       13.99       29.47      8.13 o 
   5   7   4     1770.52     1845.46     37.39 o 
   7   7   4     2211.18     1984.34     40.04 o 
   9   7   4       12.00        3.98     14.58 o 
  11   7   4      109.65      135.78     13.95 o 
  13   7   4       72.16       41.57     14.47 o 
 -18   8   4     3487.72     3406.92     61.91 o 
 -16   8   4       27.07       41.57     11.79 o 
 -14   8   4      100.56       99.64     11.75 o 
 -12   8   4      712.82      705.60     26.26 o 
 -10   8   4     5075.87     5040.08     59.74 o 
  -8   8   4     9580.82     9321.73    110.32 o 
  -6   8   4      310.11      287.63     17.02 o 
  -4   8   4     4318.86     4088.53     50.33 o 
  -2   8   4     1326.55     1334.79     30.31 o 
   0   8   4     1652.46     1665.07     23.94 o 
   2   8   4     1922.61     2033.38     38.16 o 
   4   8   4       50.53       98.01      9.97 o 
   6   8   4        4.89       18.21     12.17 o 
   8   8   4      904.68      950.79     32.47 o 
  10   8   4     2544.32     2092.25     47.50 o 
  12   8   4     1162.12     1109.27     39.41 o 
 -17   9   4       52.40       45.13     14.16 o 
 -15   9   4      158.01      159.46     14.86 o 
 -13   9   4       23.11       44.05     10.99 o 
 -11   9   4     1298.07     1286.07     34.35 o 
  -9   9   4      176.62      165.04     12.87 o 
  -7   9   4      879.98      752.02     27.62 o 
  -5   9   4     3095.07     3227.58     48.31 o 
  -3   9   4     3128.89     2781.08     44.75 o 
  -1   9   4     1128.11     1182.41     30.69 o 
   1   9   4      155.96      221.26     17.75 o 
   3   9   4     1316.88     1285.51     34.08 o 
   5   9   4      438.73      458.99     23.47 o 
   7   9   4        0.28        3.59     15.83 o 
   9   9   4     1624.35     1553.96     43.14 o 
  11   9   4      352.30      322.72     26.09 o 
 -16  10   4        0.81       24.10     18.28 o 
 -14  10   4        4.91       15.94     12.24 o 
 -12  10   4      186.42      180.46     14.20 o 
 -10  10   4      385.94      393.21     23.93 o 
  -8  10   4      847.25      793.60     29.12 o 
  -6  10   4      208.05      239.71     19.81 o 
  -4  10   4      203.62      142.93     12.10 o 
  -2  10   4        2.60        2.27     14.13 o 
   0  10   4      464.13      409.79     26.80 o 
   2  10   4      104.09      109.93     11.96 o 
   4  10   4       84.87       96.85     12.28 o 
   6  10   4       20.65      -13.64     16.36 o 
   8  10   4       33.13       40.77     13.78 o 
 -13  11   4       25.48       22.32     12.90 o 
 -11  11   4        2.04       -4.71     16.92 o 
  -9  11   4      310.23      350.62     23.47 o 
  -7  11   4        2.82       10.53     15.00 o 
  -5  11   4      314.84      304.13     21.28 o 
  -3  11   4       54.36       58.52     11.82 o 
  -1  11   4        0.23        7.67     15.38 o 
   1  11   4      364.15      364.26     23.26 o 
   3  11   4      150.77      186.77     14.20 o 
   5  11   4       18.98        6.80     13.71 o 
   7  11   4       30.06       45.62     10.95 o 
 -10  12   4     1041.66     1011.51     34.98 o 
  -8  12   4      991.98     1104.29     36.80 o 
  -6  12   4      879.42      881.94     32.26 o 
  -4  12   4      600.72      629.85     28.15 o 
  -2  12   4      881.24      960.94     33.52 o 
   0  12   4     2255.56     2376.11     35.50 o 
   2  12   4     2395.14     2422.61     52.53 o 
   4  12   4      248.19      278.84     22.60 o 
  -5  13   4        0.32      -13.81     15.28 o 
  -3  13   4      466.04      464.04     26.23 o 
  -1  13   4      994.44     1062.01     37.46 o 
 -23   1   5      205.38      245.26     23.51 o 
 -21   1   5       99.21      112.06     12.28 o 
 -19   1   5      249.71      256.77     19.95 o 
 -17   1   5     1454.55     1486.23     33.73 o 
 -15   1   5        6.98       -1.15     10.85 o 
 -13   1   5     1168.07     1167.06     44.59 o 
 -11   1   5       15.98       11.03      6.57 o 
  -9   1   5     5739.35     5704.84     46.03 o 
  -7   1   5        6.03        4.70      4.69 o 
  -5   1   5     5435.71     4920.92     38.82 o 
  -3   1   5    10874.77    11425.05     91.29 o 
  -1   1   5     1494.46     1790.22     17.68 o 
   1   1   5      593.98      758.92     39.48 o 
   3   1   5     2389.16     2404.87     36.83 o 
   5   1   5      200.55      218.89     14.58 o 
   7   1   5        1.01        2.27      6.45 o 
   9   1   5      175.43      165.46     10.92 o 
  11   1   5     1265.88     1276.44     34.60 o 
  13   1   5       99.01       97.31     13.46 o 
  15   1   5      391.66      420.72     27.73 o 
 -22   2   5        8.43      -16.64     16.64 o 
 -20   2   5       89.75       84.93     11.96 o 
 -18   2   5     2816.15     3002.24     48.93 o 
 -16   2   5      279.37      269.53     16.32 o 
 -14   2   5     2184.34     2225.03     35.57 o 
 -12   2   5       31.94       31.98      4.26 o 
 -10   2   5     1921.15     1862.39     20.15 o 
  -8   2   5    13616.55    12757.24    172.00 o 
  -6   2   5     2299.04     2238.91     45.41 o 
  -4   2   5     7340.65     8073.29     72.09 o 
  -2   2   5        0.55       -3.75      5.09 o 
   0   2   5     5470.16     6107.40    110.30 o 
   2   2   5    12769.87    13080.16    103.96 o 
   4   2   5     1385.83     1419.81     73.54 o 
   6   2   5     7161.71     7057.39     88.90 o 
   8   2   5        3.35        3.87     11.02 o 
  10   2   5    11628.74    11392.74    130.96 o 
  12   2   5     2715.13     2650.36     50.64 o 
  14   2   5       71.12       63.93     13.22 o 
 -23   3   5       43.05       40.74     13.81 o 
 -21   3   5       12.12       15.66     16.92 o 
 -19   3   5      499.36      538.68     24.76 o 
 -17   3   5       33.30       42.20      8.93 o 
 -15   3   5      480.66      485.53     20.23 o 
 -13   3   5     1121.52     1166.68     26.16 o 
 -11   3   5        5.39        0.30      6.00 o 
  -9   3   5      269.90      230.41      8.65 o 
  -7   3   5     2885.26     2735.29     23.00 o 
  -5   3   5     2863.41     3183.32     34.02 o 
  -3   3   5      228.46      188.85      7.35 o 
  -1   3   5      349.31      395.48      9.83 o 
   1   3   5     7024.96     7165.97     63.25 o 
   3   3   5      284.07      296.07     10.15 o 
   5   3   5        3.72        7.22      6.45 o 
   7   3   5     1287.34     1284.67     30.55 o 
   9   3   5       39.39       42.55     10.29 o 
  11   3   5      192.62      165.11     12.56 o 
  13   3   5       80.98      117.78     13.64 o 
  15   3   5      294.08      275.22     25.88 o 
 -22   4   5        5.73      -15.10     17.19 o 
 -20   4   5      180.00      137.17     14.02 o 
 -18   4   5       54.66       48.20     10.67 o 
 -16   4   5       26.15       40.28      9.14 o 
 -14   4   5      204.43      212.65     16.01 o 
 -12   4   5     2834.33     2544.96     38.02 o 
 -10   4   5     1279.14     1358.17     23.91 o 
  -8   4   5     2501.59     2643.31     24.39 o 
  -6   4   5     6089.42     6574.63     98.01 o 
  -4   4   5      367.37      514.27     15.78 o 
  -2   4   5     5562.55     6070.04     49.82 o 
   0   4   5     1839.59     1854.90     43.51 o 
   2   4   5        1.64       13.78      9.02 o 
   4   4   5      498.67      504.40     19.32 o 
   6   4   5        0.78       -1.81     10.64 o 
   8   4   5      138.15      133.72     11.02 o 
  10   4   5       14.32       16.64     12.59 o 
  12   4   5       82.88       90.65     12.35 o 
  14   4   5       15.59        9.10     18.10 o 
 -21   5   5      299.42      284.35     25.98 o 
 -19   5   5      168.31      171.74     14.26 o 
 -17   5   5      412.43      403.22     20.86 o 
 -15   5   5       87.10       68.74     10.43 o 
 -13   5   5     2478.03     2362.83     39.76 o 
 -11   5   5      299.19      278.01     15.94 o 
  -9   5   5     2168.77     2376.03     33.45 o 
  -7   5   5     1114.17     1116.15     20.61 o 
  -5   5   5     1531.25     1493.82     18.94 o 
  -3   5   5     1022.93      997.76     18.10 o 
  -1   5   5        8.76       19.44      4.08 o 
   1   5   5     1758.33     1880.50     22.44 o 
   3   5   5      832.01      933.21     24.45 o 
   5   5   5      904.89      956.09     26.68 o 
   7   5   5       25.35       31.98      8.82 o 
   9   5   5        3.39        9.28     13.08 o 
  11   5   5        1.26       27.80     10.92 o 
  13   5   5        1.38       -1.88     15.35 o 
 -20   6   5       32.69       45.72     13.36 o 
 -18   6   5     1411.13     1011.27     34.11 o 
 -16   6   5      894.05      957.59     30.38 o 
 -14   6   5      916.12      826.24     26.61 o 
 -12   6   5        1.75       16.11     10.95 o 
 -10   6   5     1284.29     1280.00     28.70 o 
  -8   6   5     4443.95     4587.69     49.91 o 
  -6   6   5     3326.92     3287.29     41.75 o 
  -4   6   5     1270.77     1309.85     27.81 o 
  -2   6   5       27.44       35.37      6.80 o 
   0   6   5      584.46      518.22     13.64 o 
   2   6   5    18763.82    18422.89    206.75 o 
   4   6   5    11215.52    10956.77    118.72 o 
   6   6   5      589.57      582.56     23.75 o 
   8   6   5      323.01      306.54     20.72 o 
  10   6   5     1332.67     1267.02     37.46 o 
  12   6   5     1491.07     1444.90     41.22 o 
 -19   7   5        5.10       14.61     17.44 o 
 -17   7   5      993.62     1013.12     33.87 o 
 -15   7   5      284.60      289.90     20.61 o 
 -13   7   5       41.01       41.47      9.70 o 
 -11   7   5       82.83      101.63      9.94 o 
  -9   7   5     2647.34     2629.26     41.75 o 
  -7   7   5      802.84      702.01     22.53 o 
  -5   7   5       17.71        9.59     11.16 o 
  -3   7   5     2600.32     2792.56     40.74 o 
  -1   7   5     3930.65     3680.32     47.50 o 
   1   7   5     2375.71     2303.16     39.13 o 
   3   7   5      896.41      753.66     25.29 o 
   5   7   5       60.31       79.56     11.09 o 
   7   7   5     1498.73     1391.71     36.03 o 
   9   7   5      109.93      113.42     13.50 o 
  11   7   5      522.05      456.93     27.41 o 
 -18   8   5      159.74      168.88     15.21 o 
 -16   8   5      496.92      475.48     26.51 o 
 -14   8   5        6.92       24.80      9.59 o 
 -12   8   5     1609.51     1636.02     37.70 o 
 -10   8   5      285.78      297.19     18.66 o 
  -8   8   5     2017.72     2108.72     39.31 o 
  -6   8   5       97.73       90.99      9.91 o 
  -4   8   5       38.98       43.28      8.54 o 
  -2   8   5      692.91      684.26     23.47 o 
   0   8   5      978.39     1008.70     19.95 o 
   2   8   5      596.30      547.33     22.57 o 
   4   8   5       10.48       15.90     11.89 o 
   6   8   5       84.87       80.39     12.00 o 
   8   8   5       83.41       48.17     12.56 o 
  10   8   5       59.52       62.29     13.99 o 
 -17   9   5      380.25      415.00     29.33 o 
 -15   9   5     1476.77     1621.79     42.65 o 
 -13   9   5       15.16       22.60     10.81 o 
 -11   9   5     3210.90     3215.86     52.84 o 
  -9   9   5        3.39      -14.02     14.02 o 
  -7   9   5     1283.26     1204.52     31.84 o 
  -5   9   5     2578.83     2694.55     45.90 o 
  -3   9   5      375.98      359.65     20.09 o 
  -1   9   5        3.19       -0.73     12.03 o 
   1   9   5      505.35      497.25     23.47 o 
   3   9   5      311.43      340.68     21.48 o 
   5   9   5      968.65      955.01     31.84 o 
   7   9   5      115.75      137.07     13.67 o 
   9   9   5      171.41      184.71     15.56 o 
 -16  10   5     1579.79     1705.33     46.07 o 
 -14  10   5       51.28       56.71     13.78 o 
 -12  10   5      147.14      162.49     14.16 o 
 -10  10   5      247.31      210.59     19.78 o 
  -8  10   5     3201.68     3083.75     52.73 o 
  -6  10   5     3710.73     3552.36     54.79 o 
  -4  10   5      493.11      480.43     23.93 o 
  -2  10   5       21.12       38.02     10.57 o 
   0  10   5     2620.02     2480.26     34.08 o 
   2  10   5     1054.76     1115.52     34.88 o 
   4  10   5     2194.10     2236.96     48.06 o 
   6  10   5     1510.59     1535.58     43.39 o 
   8  10   5      665.54      659.22     31.84 o 
 -13  11   5        2.86       -4.19     19.18 o 
 -11  11   5        4.29        5.82     17.44 o 
  -9  11   5       20.93       20.40     16.15 o 
  -7  11   5     1678.48     1605.47     40.95 o 
  -5  11   5      411.99      368.27     24.83 o 
  -3  11   5      510.57      511.16     26.23 o 
  -1  11   5      643.30      585.42     28.74 o 
   1  11   5     1968.97     2151.30     48.24 o 
   3  11   5      986.32     1001.47     34.49 o 
   5  11   5      261.96      285.16     23.16 o 
 -10  12   5      249.61      261.72     22.39 o 
  -8  12   5       52.08       66.06     11.37 o 
  -6  12   5       11.25       -7.01     15.10 o 
  -4  12   5       18.68       25.95     10.53 o 
  -2  12   5      153.24      172.71     13.92 o 
   0  12   5       66.21       77.24      8.01 o 
   2  12   5      664.08      867.29     34.49 o 
 -24   0   6       66.93       88.80     14.89 o 
 -22   0   6     8548.52     8429.67     91.48 o 
 -20   0   6     1728.76     1798.31     41.29 o 
 -18   0   6    16263.16    16207.17    216.62 o 
 -16   0   6     2832.23     2972.49     44.19 o 
 -14   0   6      817.85      784.74     22.43 o 
 -12   0   6        1.89        6.35      6.45 o 
 -10   0   6     1637.07     1489.64     18.22 o 
  -8   0   6     7099.05     6876.14     91.29 o 
  -6   0   6     4115.95     4045.96     38.72 o 
  -4   0   6     3288.09     3039.97     23.68 o 
  -2   0   6     6916.08     7042.05    203.77 o 
   0   0   6       13.10        1.57      5.16 o 
   2   0   6      730.98      759.19     15.82 o 
   4   0   6     3245.82     3285.83     42.83 o 
   6   0   6     9745.61     9890.09    111.08 o 
   8   0   6      545.88      544.71     22.91 o 
  10   0   6       21.46       18.10      9.80 o 
  12   0   6     1094.67     1117.02     35.30 o 
  14   0   6     2037.10     2145.44     51.23 o 
 -23   1   6       10.60      -20.05     20.05 o 
 -21   1   6      561.22      524.83     27.38 o 
 -19   1   6     1122.04     1181.99     33.59 o 
 -17   1   6      367.05      398.82     19.88 o 
 -15   1   6     2134.62     2158.59     36.69 o 
 -13   1   6      259.85      266.50     14.30 o 
 -11   1   6     3419.69     3424.74     28.27 o 
  -9   1   6     2989.33     3028.26     81.65 o 
  -7   1   6     7329.87     7264.26     52.37 o 
  -5   1   6     2723.83     2912.24     23.35 o 
  -3   1   6      658.28      844.55     13.24 o 
  -1   1   6     2803.96     2584.11     23.18 o 
   1   1   6      960.63      899.75     15.12 o 
   3   1   6       27.88       17.26      6.42 o 
   5   1   6      818.69      781.15     23.96 o 
   7   1   6      356.20      325.75     18.31 o 
   9   1   6      199.87      186.94     18.28 o 
  11   1   6      515.40      481.93     26.72 o 
  13   1   6      101.60      137.94     13.64 o 
 -22   2   6      176.10      165.77     15.31 o 
 -20   2   6        0.86       -0.77     14.82 o 
 -18   2   6      222.87      225.24     17.61 o 
 -16   2   6       22.47       11.82      7.81 o 
 -14   2   6       60.15       62.22      7.95 o 
 -12   2   6      822.84      819.93     15.52 o 
 -10   2   6     1040.59     1056.12     16.19 o 
  -8   2   6      197.20      191.11     11.21 o 
  -6   2   6      943.75     1032.28     15.03 o 
  -4   2   6     1576.66     1695.42     18.56 o 
  -2   2   6       46.57       28.36      3.86 o 
   0   2   6      913.06      897.04     14.93 o 
   2   2   6     1138.89     1081.91     17.32 o 
   4   2   6     3361.90     3580.47     45.34 o 
   6   2   6     5989.94     5843.38     61.98 o 
   8   2   6      224.04      251.29     18.00 o 
  10   2   6     2006.09     1970.08     43.67 o 
  12   2   6       34.61       46.32     12.17 o 
  14   2   6       43.60        8.41     21.38 o 
 -23   3   6      237.74      271.00     23.12 o 
 -21   3   6       19.55       40.63     12.21 o 
 -19   3   6       14.91       32.44      9.94 o 
 -17   3   6        0.19       12.77     12.90 o 
 -15   3   6      558.49      561.63     21.94 o 
 -13   3   6      342.94      374.09     17.37 o 
 -11   3   6     1076.70     1124.89     23.66 o 
  -9   3   6     1363.90     1603.53     19.70 o 
  -7   3   6      137.53      172.06      7.95 o 
  -5   3   6     4447.27     4642.20     73.45 o 
  -3   3   6      499.85      516.22     12.02 o 
  -1   3   6     1187.33     1199.87     17.09 o 
   1   3   6      215.13      190.31      8.84 o 
   3   3   6      494.73      511.30     18.66 o 
   5   3   6     2653.12     2764.97     42.48 o 
   7   3   6     1899.86     1906.46     38.85 o 
   9   3   6     1337.71     1115.69     32.33 o 
  11   3   6        7.41        8.93     15.56 o 
  13   3   6      812.43      811.35     34.39 o 
 -22   4   6       60.28       61.49     14.65 o 
 -20   4   6      343.32      412.15     24.10 o 
 -18   4   6      143.30      127.34     12.80 o 
 -16   4   6     3379.50     3436.63     50.54 o 
 -14   4   6     3368.19     2958.64     43.98 o 
 -12   4   6      922.99      941.44     24.83 o 
 -10   4   6     1284.25     1166.23     25.74 o 
  -8   4   6    10665.07    11400.33    103.83 o 
  -6   4   6     3027.46     2964.37     26.34 o 
  -4   4   6     4487.03     4178.18     35.79 o 
  -2   4   6     3337.29     3490.42     46.93 o 
   0   4   6      213.52      190.49      9.54 o 
   2   4   6     2402.21     2418.08     37.67 o 
   4   4   6     1836.96     1910.47     35.54 o 
   6   4   6     2175.25     2224.65     40.91 o 
   8   4   6     1751.06     1810.86     40.11 o 
  10   4   6       20.62        8.82     16.67 o 
  12   4   6      499.60      502.58     29.33 o 
 -21   5   6      390.54      416.61     25.91 o 
 -19   5   6        1.78       19.25     15.17 o 
 -17   5   6       15.90       17.79      9.49 o 
 -15   5   6        9.44       21.07      8.75 o 
 -13   5   6     1312.22     1342.22     30.94 o 
 -11   5   6      706.32      686.56     22.39 o 
  -9   5   6      125.28      142.47     12.10 o 
  -7   5   6      363.54      339.84     15.94 o 
  -5   5   6     2825.23     2966.70     44.90 o 
  -3   5   6     1271.03     1159.98     25.84 o 
  -1   5   6      298.62      326.10     15.94 o 
   1   5   6     1125.68     1064.94     26.61 o 
   3   5   6      944.55     1032.51     27.80 o 
   5   5   6      171.29      207.73     15.35 o 
   7   5   6      139.42      133.09     11.13 o 
   9   5   6        5.43       19.71     15.49 o 
  11   5   6       19.57       36.31     11.89 o 
 -20   6   6        2.67       15.52     17.54 o 
 -18   6   6       57.78       40.98     12.07 o 
 -16   6   6      345.26      284.15     20.40 o 
 -14   6   6        0.73      -13.67     13.67 o 
 -12   6   6       54.98       56.40      9.17 o 
 -10   6   6      158.75      193.46     15.42 o 
  -8   6   6       34.77       55.04      7.64 o 
  -6   6   6      727.46      753.87     22.71 o 
  -4   6   6     6007.71     6050.79     82.28 o 
  -2   6   6        0.17       -5.58     10.50 o 
   0   6   6     7805.56     7738.31    109.74 o 
   2   6   6      568.43      520.54     21.83 o 
   4   6   6     1288.15     1312.50     33.59 o 
   6   6   6      118.88       96.26     11.30 o 
   8   6   6       12.00        7.25     11.44 o 
  10   6   6        1.16       18.31     16.81 o 
 -19   7   6       24.13       14.58     17.09 o 
 -17   7   6      214.07      223.46     20.37 o 
 -15   7   6      197.77      196.57     19.08 o 
 -13   7   6      116.95      153.63     11.54 o 
 -11   7   6      226.77      232.11     18.42 o 
  -9   7   6      493.22      480.37     20.51 o 
  -7   7   6        8.34        0.56     11.51 o 
  -5   7   6      519.84      502.65     20.61 o 
  -3   7   6      529.19      444.62     18.94 o 
  -1   7   6     2512.43     2606.87     42.55 o 
   1   7   6     2375.90     2010.33     38.75 o 
   3   7   6      203.68      163.82     11.82 o 
   5   7   6      479.44      568.19     25.57 o 
   7   7   6      256.79      245.88     21.03 o 
   9   7   6      260.93      251.60     22.71 o 
 -18   8   6        8.24      -12.03     18.45 o 
 -16   8   6     1927.71     1974.02     46.04 o 
 -14   8   6     6238.68     6408.56     75.23 o 
 -12   8   6       16.45        9.17      9.77 o 
 -10   8   6      923.97      906.18     29.30 o 
  -8   8   6      431.37      413.71     20.79 o 
  -6   8   6     1355.81     1414.48     33.17 o 
  -4   8   6     1798.49     1787.15     37.11 o 
  -2   8   6      791.29      871.37     27.55 o 
   0   8   6      499.84      444.77     15.45 o 
   2   8   6      498.32      625.38     25.46 o 
   4   8   6     2884.44     2692.63     49.77 o 
   6   8   6     2751.90     2598.32     51.72 o 
   8   8   6      247.45      201.73     16.18 o 
 -17   9   6      300.26      363.39     26.16 o 
 -15   9   6      290.78      273.51     24.14 o 
 -13   9   6     1130.63     1164.03     35.57 o 
 -11   9   6     2032.73     2132.33     44.99 o 
  -9   9   6      736.35      691.69     26.79 o 
  -7   9   6      427.91      409.88     22.18 o 
  -5   9   6      628.58      641.78     25.01 o 
  -3   9   6      904.60      913.92     29.54 o 
  -1   9   6        0.05       20.19     13.99 o 
   1   9   6      201.23      195.49     14.09 o 
   3   9   6     2651.58     2658.98     51.65 o 
   5   9   6      392.37      418.70     24.66 o 
   7   9   6       97.07      122.91     14.47 o 
 -16  10   6       97.14      125.91     14.86 o 
 -14  10   6      278.64      285.09     24.48 o 
 -12  10   6       41.97       51.86     12.03 o 
 -10  10   6      107.04       67.07     13.43 o 
  -8  10   6       79.71       72.86     12.07 o 
  -6  10   6      799.49      785.02     29.68 o 
  -4  10   6       63.62       76.66     11.89 o 
  -2  10   6      252.33      262.87     21.73 o 
   0  10   6      178.46      178.19     18.68 o 
   2  10   6        3.20       18.48     15.52 o 
   4  10   6       68.25       64.45     14.13 o 
   6  10   6       27.30       53.92     14.30 o 
 -13  11   6       25.89       37.53     13.43 o 
 -11  11   6      426.39      358.09     27.17 o 
  -9  11   6       13.12       24.41     12.14 o 
  -7  11   6       82.16       95.63     13.18 o 
  -5  11   6      206.88      231.45     21.00 o 
  -3  11   6      256.39      286.17     22.64 o 
  -1  11   6      184.61      136.82     14.93 o 
   1  11   6      108.30      122.87     12.49 o 
   3  11   6       51.52       81.33     11.20 o 
  -8  12   6       96.20      121.62     12.66 o 
  -6  12   6     2050.75     2158.90     50.15 o 
  -4  12   6     2610.10     2676.83     55.11 o 
  -2  12   6        0.76       10.43     15.38 o 
 -23   1   7      420.86      459.05     27.76 o 
 -21   1   7        4.75       -9.59     16.85 o 
 -19   1   7      462.90      457.00     23.61 o 
 -17   1   7      168.09      180.66     15.17 o 
 -15   1   7      739.46      749.27     24.59 o 
 -13   1   7      517.51      523.96     19.46 o 
 -11   1   7     1761.46     1578.95     34.08 o 
  -9   1   7     4480.56     4714.87     33.10 o 
  -7   1   7     3385.04     3481.50     27.81 o 
  -5   1   7       22.58       60.54      4.23 o 
  -3   1   7      888.51      952.27     15.47 o 
  -1   1   7      266.97      273.40      9.79 o 
   1   1   7      574.92      556.40     19.29 o 
   3   1   7      163.74      180.94     14.33 o 
   5   1   7      981.15      935.23     27.10 o 
   7   1   7      189.46      177.73     15.94 o 
   9   1   7     1038.43     1051.79     33.20 o 
  11   1   7       65.63       59.74     12.83 o 
 -22   2   7      173.54      260.15     22.95 o 
 -20   2   7      957.94     1081.27     34.39 o 
 -18   2   7      106.92      109.72     10.71 o 
 -16   2   7        7.68       10.46      7.64 o 
 -14   2   7     3721.89     3586.96     46.88 o 
 -12   2   7     1763.98     1564.94     29.96 o 
 -10   2   7     2932.15     2909.05     27.18 o 
  -8   2   7     2377.60     2371.76     23.71 o 
  -6   2   7     1321.78     1404.43     18.37 o 
  -4   2   7     8380.43     8636.47     88.97 o 
  -2   2   7     1279.04     1409.18     31.41 o 
   0   2   7    15960.43    15451.82    126.29 o 
   2   2   7     1104.57      984.34     25.50 o 
   4   2   7    11131.76    11335.19    121.79 o 
   6   2   7     4046.39     3588.25     52.53 o 
   8   2   7     1244.61     1152.42     33.48 o 
  10   2   7       39.73       56.50     12.73 o 
  12   2   7        0.43        3.24     18.69 o 
 -23   3   7       24.10       23.54     17.82 o 
 -21   3   7      288.84      342.84     23.96 o 
 -19   3   7      258.08      273.26     19.60 o 
 -17   3   7      178.16      188.02     15.83 o 
 -15   3   7        5.01       16.71      7.46 o 
 -13   3   7     1579.86     1489.64     31.63 o 
 -11   3   7     1291.00     1285.51     27.66 o 
  -9   3   7      644.66      622.35     16.69 o 
  -7   3   7       99.38       85.77      5.14 o 
  -5   3   7     4517.97     4546.74     38.36 o 
  -3   3   7     1030.49     1041.52     37.28 o 
  -1   3   7        9.48        8.58      6.10 o 
   1   3   7     1326.83     1274.28     28.70 o 
   3   3   7      504.41      623.22     23.19 o 
   5   3   7      177.67      170.24     14.58 o 
   7   3   7      130.19      151.61     12.56 o 
   9   3   7      327.10      259.24     22.39 o 
  11   3   7      698.79      690.57     31.49 o 
 -22   4   7       51.81       44.54     13.60 o 
 -20   4   7       65.58       82.00     12.73 o 
 -18   4   7     1415.18     1457.91     37.39 o 
 -16   4   7      741.62      786.03     26.72 o 
 -14   4   7      869.51      804.83     25.84 o 
 -12   4   7     2197.05     2210.14     37.60 o 
 -10   4   7       59.71       67.91      8.41 o 
  -8   4   7     1581.70     1689.53     31.04 o 
  -6   4   7      437.98      500.42     18.07 o 
  -4   4   7       58.17       37.67      7.64 o 
  -2   4   7      177.51      202.39     13.57 o 
   0   4   7      244.29      212.53     15.14 o 
   2   4   7      395.50      415.39     19.88 o 
   4   4   7       54.07       71.46      9.45 o 
   6   4   7      269.98      264.34     19.18 o 
   8   4   7        2.87       15.45     13.57 o 
  10   4   7        0.01       13.08     11.40 o 
 -21   5   7       48.54       87.33     13.32 o 
 -19   5   7     1128.07     1078.44     34.18 o 
 -17   5   7      445.47      373.47     21.90 o 
 -15   5   7      430.00      405.45     21.07 o 
 -13   5   7      786.60      797.68     25.32 o 
 -11   5   7      700.32      706.20     23.72 o 
  -9   5   7        4.33       10.25     10.71 o 
  -7   5   7       55.20       62.40      7.92 o 
  -5   5   7     1990.14     2017.20     34.91 o 
  -3   5   7     2051.01     2200.86     36.66 o 
  -1   5   7     2081.19     2016.29     36.41 o 
   1   5   7       12.43       36.38      7.81 o 
   3   5   7       24.27       32.71      8.23 o 
   5   5   7      119.72      122.21     11.61 o 
   7   5   7        2.56       -4.32     15.00 o 
   9   5   7      737.56      673.86     30.13 o 
  11   5   7        0.02       -2.20     18.55 o 
 -20   6   7      477.41      462.61     28.18 o 
 -18   6   7      155.57      120.78     13.67 o 
 -16   6   7       49.28       53.19     10.92 o 
 -14   6   7     1287.25     1243.17     33.31 o 
 -12   6   7     1990.96     1963.45     38.30 o 
 -10   6   7      794.26      809.89     25.70 o 
  -8   6   7      863.07      877.62     26.09 o 
  -6   6   7     2532.64     2469.10     40.04 o 
  -4   6   7    15030.07    14831.57    191.62 o 
  -2   6   7    11490.69    11386.60    171.21 o 
   0   6   7       17.20       23.08      6.08 o 
   2   6   7       87.98      102.64     10.99 o 
   4   6   7     1307.73     1264.69     34.35 o 
   6   6   7     1930.43     1945.00     44.78 o 
   8   6   7     1618.90     1630.65     42.69 o 
  10   6   7      703.00      667.10     32.58 o 
 -19   7   7      210.79      246.48     23.19 o 
 -17   7   7      117.56      119.87     13.18 o 
 -15   7   7      816.29      874.09     30.80 o 
 -13   7   7      169.32      150.50     11.40 o 
 -11   7   7      450.07      468.75     21.28 o 
  -9   7   7     2097.99     2201.52     40.46 o 
  -7   7   7     1959.14     1852.93     37.00 o 
  -5   7   7      992.29      933.67     27.38 o 
  -3   7   7      233.93      162.04     15.07 o 
  -1   7   7       40.42       83.91     10.60 o 
   1   7   7     2010.88     1867.23     39.73 o 
   3   7   7       43.94       48.97     10.08 o 
   5   7   7      489.76      490.13     27.03 o 
   7   7   7      713.33      716.10     31.95 o 
   9   7   7      571.93      601.42     32.02 o 
 -18   8   7      747.97      736.36     33.38 o 
 -16   8   7      215.31      226.07     15.28 o 
 -14   8   7      773.11      818.99     31.77 o 
 -12   8   7      115.11      112.97     11.89 o 
 -10   8   7       65.48       61.38      9.70 o 
  -8   8   7      132.39      145.65     12.00 o 
  -6   8   7      261.51      284.81     19.74 o 
  -4   8   7      423.16      380.90     20.79 o 
  -2   8   7      243.01      190.88     17.54 o 
   0   8   7       34.98       25.76      8.62 o 
   2   8   7        1.09      -14.20     15.80 o 
   4   8   7      163.18      140.07     14.26 o 
   6   8   7     1122.59     1147.32     38.43 o 
 -17   9   7     1685.66     1798.48     47.96 o 
 -15   9   7        0.97       -3.77     17.75 o 
 -13   9   7      840.08      801.10     32.40 o 
 -11   9   7     1607.59     1769.53     41.64 o 
  -9   9   7      110.08      101.95     12.03 o 
  -7   9   7       28.22       29.02     10.50 o 
  -5   9   7      474.31      468.19     23.23 o 
  -3   9   7       71.55       85.31     11.93 o 
  -1   9   7     1092.94     1017.20     33.76 o 
   1   9   7        0.09       -8.86     14.44 o 
   3   9   7      281.73      266.15     23.05 o 
   5   9   7       62.07       64.07     14.47 o 
 -14  10   7      949.71      979.88     37.18 o 
 -12  10   7     1719.51     1701.59     44.22 o 
 -10  10   7     1473.21     1497.11     40.84 o 
  -8  10   7      232.33      255.89     22.95 o 
  -6  10   7      875.82      771.59     31.39 o 
  -4  10   7      247.31      242.75     15.83 o 
  -2  10   7     3457.88     3360.39     58.21 o 
   0  10   7     2756.27     2794.65     39.00 o 
   2  10   7       63.89       66.58     13.46 o 
   4  10   7      131.21      121.58     15.59 o 
 -11  11   7      582.82      627.48     30.52 o 
  -9  11   7      935.69      927.35     36.24 o 
  -7  11   7      212.46      227.78     15.83 o 
  -5  11   7      872.72     1020.75     36.38 o 
  -3  11   7     1660.05     1568.92     43.74 o 
  -1  11   7       70.86       97.87     15.07 o 
   1  11   7        8.56       13.71     14.65 o 
 -24   0   8     3629.30     3397.36     63.76 o 
 -22   0   8      889.76      875.84     33.69 o 
 -20   0   8      314.19      381.84     22.32 o 
 -18   0   8      110.00      128.70     10.95 o 
 -16   0   8      764.50      730.75     24.52 o 
 -14   0   8      738.07      711.25     23.30 o 
 -12   0   8      343.52      329.28     15.97 o 
 -10   0   8     3619.18     3439.74     43.25 o 
  -8   0   8     3751.96     3799.90     31.33 o 
  -6   0   8      259.35      242.33      9.66 o 
  -4   0   8      824.80      815.64     22.04 o 
  -2   0   8     4671.34     4663.51     50.64 o 
   0   0   8     9024.76     8996.50     72.95 o 
   2   0   8     1512.02     1574.50     33.24 o 
   4   0   8     1131.31     1129.47     30.83 o 
   6   0   8     1136.85     1131.07     32.96 o 
   8   0   8     2755.98     2765.49     52.14 o 
  10   0   8       73.17       75.37     13.64 o 
 -23   1   8      290.72      309.08     24.97 o 
 -21   1   8      381.33      493.30     24.76 o 
 -19   1   8       39.13       43.46     10.22 o 
 -17   1   8     1471.19     1498.71     35.47 o 
 -15   1   8     1539.40     1608.68     34.08 o 
 -13   1   8      968.48      960.97     25.32 o 
 -11   1   8     1689.20     1763.71     32.16 o 
  -9   1   8       23.24       31.46      6.73 o 
  -7   1   8     1336.67     1214.91     18.37 o 
  -5   1   8        0.44       -0.03      8.06 o 
  -3   1   8       12.35       10.99      9.28 o 
  -1   1   8     1323.43     1251.47     28.08 o 
   1   1   8      291.18      253.59     15.63 o 
   3   1   8      929.48      955.81     27.17 o 
   5   1   8      156.13      134.98     11.13 o 
   7   1   8      121.79      144.57     12.80 o 
   9   1   8      551.05      567.52     28.77 o 
 -22   2   8        0.93        1.99     17.33 o 
 -20   2   8        0.10       18.76     15.80 o 
 -18   2   8      120.90      119.04     11.72 o 
 -16   2   8      362.36      380.06     19.50 o 
 -14   2   8      263.72      234.58     15.90 o 
 -12   2   8      106.35      127.48      9.28 o 
 -10   2   8      356.50      344.90     16.81 o 
  -8   2   8       32.34       24.80      6.35 o 
  -6   2   8     1656.02     1732.39     30.90 o 
  -4   2   8     1722.77     1685.20     31.18 o 
  -2   2   8     3344.02     3610.22     45.51 o 
   0   2   8     5937.17     5636.71     90.21 o 
   2   2   8      308.03      340.47     18.21 o 
   4   2   8     1870.49     1754.26     38.12 o 
   6   2   8       10.44       -0.07     13.95 o 
   8   2   8       56.57       29.75     12.45 o 
  10   2   8       17.88       18.31     18.73 o 
 -23   3   8        0.01       18.76     17.02 o 
 -21   3   8       60.05       87.68     12.00 o 
 -19   3   8      121.63       89.01     13.18 o 
 -17   3   8      556.22      613.35     25.29 o 
 -15   3   8      601.62      622.59     23.44 o 
 -13   3   8      699.23      705.81     23.09 o 
 -11   3   8     2011.34     2062.47     35.75 o 
  -9   3   8      480.95      501.22     18.90 o 
  -7   3   8      937.07      973.88     24.52 o 
  -5   3   8      413.18      384.77     16.67 o 
  -3   3   8      716.78      668.25     21.87 o 
  -1   3   8     2921.19     3093.06     44.26 o 
   1   3   8     2987.56     2840.06     44.78 o 
   3   3   8     3900.93     3292.59     50.01 o 
   5   3   8       50.57       33.27     10.11 o 
   7   3   8      993.48     1019.95     34.84 o 
   9   3   8       66.32       67.87     13.36 o 
 -22   4   8      633.82      549.53     32.23 o 
 -20   4   8      953.12     1001.64     35.64 o 
 -18   4   8     1219.03     1204.87     35.64 o 
 -16   4   8      775.19      781.64     28.70 o 
 -14   4   8     1623.25     1523.75     34.63 o 
 -12   4   8      523.13      495.57     20.96 o 
 -10   4   8     4119.29     4032.09     50.19 o 
  -8   4   8     2580.88     2623.19     40.18 o 
  -6   4   8      106.19      119.98      9.17 o 
  -4   4   8      253.24      263.15     16.04 o 
  -2   4   8     1711.74     1708.71     34.18 o 
   0   4   8     2184.37     2168.20     27.80 o 
   2   4   8     3664.07     3679.31     52.63 o 
   4   4   8      260.19      255.37     19.85 o 
   6   4   8      128.39      129.26     12.77 o 
   8   4   8     1677.96     1683.88     44.19 o 
 -21   5   8        1.17      -10.88     17.93 o 
 -19   5   8      398.23      323.03     24.45 o 
 -17   5   8      245.46      183.00     14.26 o 
 -15   5   8      610.44      667.03     24.87 o 
 -13   5   8        1.93       -0.03     11.61 o 
 -11   5   8     1423.04     1415.74     32.44 o 
  -9   5   8     1408.35     1354.46     31.39 o 
  -7   5   8      592.01      612.27     22.53 o 
  -5   5   8      282.00      275.57     16.64 o 
  -3   5   8      274.28      311.21     18.07 o 
  -1   5   8      455.40      449.05     20.82 o 
   1   5   8      296.92      317.77     19.53 o 
   3   5   8       86.13      101.81     11.09 o 
   5   5   8       58.04       81.72     11.82 o 
   7   5   8      143.87      134.63     14.33 o 
   9   5   8      185.84      184.68     17.09 o 
 -20   6   8       56.30       53.75     13.53 o 
 -18   6   8      165.66      166.71     14.47 o 
 -16   6   8        4.10      -13.95     16.36 o 
 -14   6   8        0.02       15.35     12.66 o 
 -12   6   8      838.85      800.16     27.97 o 
 -10   6   8     4978.62     5179.98     61.73 o 
  -8   6   8        0.71      -10.53     12.77 o 
  -6   6   8     5887.17     6114.17     65.05 o 
  -4   6   8      356.92      309.88     19.11 o 
  -2   6   8      658.11      709.44     25.46 o 
   0   6   8        2.15       -5.17      9.47 o 
   2   6   8        1.17       19.22     12.83 o 
   4   6   8       11.80        8.82     11.40 o 
   6   6   8      458.23      468.96     28.25 o 
   8   6   8      152.03      146.48     15.76 o 
 -19   7   8        7.44        0.07     18.17 o 
 -17   7   8      285.72      276.26     23.23 o 
 -15   7   8      261.98      230.16     21.52 o 
 -13   7   8       84.99       89.46     10.25 o 
 -11   7   8       31.14       15.17     14.30 o 
  -9   7   8      959.87      960.38     30.31 o 
  -7   7   8     1996.99     2067.81     41.36 o 
  -5   7   8     1009.21      864.43     28.18 o 
  -3   7   8      539.37      522.18     23.68 o 
  -1   7   8      454.60      491.07     23.61 o 
   1   7   8      245.40      260.43     21.07 o 
   3   7   8     1240.93     1211.36     37.07 o 
   5   7   8      226.32      279.89     17.05 o 
   7   7   8      458.16      483.43     28.84 o 
 -18   8   8       67.96       82.24     14.51 o 
 -16   8   8       44.08       36.20     12.97 o 
 -14   8   8       58.15       75.54     11.93 o 
 -12   8   8      414.65      464.81     25.84 o 
 -10   8   8      657.97      669.50     27.48 o 
  -8   8   8     1371.81     1543.77     37.56 o 
  -6   8   8     1237.38     1176.24     33.80 o 
  -4   8   8        6.84       28.77     10.74 o 
  -2   8   8     1610.36     1519.08     37.88 o 
   0   8   8     3523.95     3542.98     40.80 o 
   2   8   8      873.60      875.77     33.24 o 
   4   8   8      225.89      210.17     16.32 o 
 -17   9   8     1146.91     1226.84     40.77 o 
 -15   9   8       28.52       25.57     18.21 o 
 -13   9   8      138.32      134.77     14.68 o 
 -11   9   8      298.87      278.11     23.96 o 
  -9   9   8      456.63      553.29     26.33 o 
  -7   9   8      381.74      401.61     23.96 o 
  -5   9   8      368.52      424.46     23.96 o 
  -3   9   8     1673.19     1627.20     41.82 o 
  -1   9   8      288.00      293.46     23.16 o 
   1   9   8      704.41      669.64     31.28 o 
   3   9   8        5.96       27.55     12.42 o 
 -14  10   8      132.57      150.43     15.63 o 
 -12  10   8      724.84      745.68     32.89 o 
 -10  10   8       50.44       78.09     12.97 o 
  -8  10   8      180.76      197.23     15.83 o 
  -6  10   8      200.00      177.21     15.56 o 
  -4  10   8        0.02       26.30     12.21 o 
  -2  10   8        9.67       -0.07     18.14 o 
   0  10   8      184.83      219.93     13.39 o 
  -9  11   8      160.06      167.76     16.81 o 
  -7  11   8      332.98      297.22     26.72 o 
  -5  11   8      199.55      233.02     16.64 o 
  -3  11   8      350.62      413.78     28.88 o 
 -23   1   9      220.75      239.82     17.05 o 
 -21   1   9       81.20       92.74     13.32 o 
 -19   1   9      400.44      417.52     23.19 o 
 -17   1   9      446.62      448.38     22.22 o 
 -15   1   9     1175.50     1238.07     31.35 o 
 -13   1   9     1687.79     1701.70     34.60 o 
 -11   1   9       47.60       62.99      8.13 o 
  -9   1   9       34.79       34.53      6.91 o 
  -7   1   9      582.22      576.91     20.51 o 
  -5   1   9      667.34      682.65     21.73 o 
  -3   1   9      246.03      240.79     15.83 o 
  -1   1   9      121.51       95.18      9.24 o 
   1   1   9      115.20       99.92      9.97 o 
   3   1   9      991.84     1000.00     31.32 o 
   5   1   9      210.78      218.79     19.78 o 
   7   1   9     1173.90     1198.04     38.19 o 
   9   1   9      934.92     1093.96     38.47 o 
 -22   2   9      214.16      234.24     16.81 o 
 -20   2   9      620.90      616.63     28.56 o 
 -18   2   9      357.76      340.40     21.34 o 
 -16   2   9     1336.73     1376.12     33.97 o 
 -14   2   9     2526.85     2543.22     43.67 o 
 -12   2   9       58.92       65.57      8.13 o 
 -10   2   9     1031.82     1038.23     26.75 o 
  -8   2   9     1057.51     1070.14     27.10 o 
  -6   2   9    15414.53    15699.32    194.09 o 
  -4   2   9     2600.45     2512.74     40.84 o 
  -2   2   9     3741.13     3800.86     50.78 o 
   0   2   9     4032.63     3687.66     36.50 o 
   2   2   9     3066.33     2975.84     49.04 o 
   4   2   9      147.85      182.72     13.39 o 
   6   2   9      494.48      456.86     26.96 o 
   8   2   9      474.83      533.66     29.02 o 
 -23   3   9      210.10      201.31     16.81 o 
 -21   3   9      113.43      130.02     13.85 o 
 -19   3   9      454.02      420.13     25.53 o 
 -17   3   9      531.61      552.42     24.69 o 
 -15   3   9      581.59      567.07     24.31 o 
 -13   3   9      343.96      345.49     18.90 o 
 -11   3   9     1211.42     1227.93     29.58 o 
  -9   3   9     1186.35     1234.17     29.30 o 
  -7   3   9       50.77       46.84      7.74 o 
  -5   3   9     1281.72     1225.13     29.75 o 
  -3   3   9     1295.11     1465.06     32.65 o 
  -1   3   9      346.22      316.96     18.48 o 
   1   3   9       97.67      129.26     11.86 o 
   3   3   9      194.86      160.78     12.90 o 
   5   3   9     1343.45     1273.61     37.49 o 
   7   3   9      473.70      522.18     29.96 o 
 -22   4   9      331.55      306.96     26.44 o 
 -20   4   9      230.56      218.65     21.48 o 
 -18   4   9      464.88      468.09     25.18 o 
 -16   4   9       54.89       56.54     10.08 o 
 -14   4   9      332.52      326.63     20.72 o 
 -12   4   9        0.68       -3.42     11.34 o 
 -10   4   9      310.65      309.33     17.75 o 
  -8   4   9      110.95      135.99     10.08 o 
  -6   4   9      457.93      394.29     20.26 o 
  -4   4   9      675.87      704.03     24.20 o 
  -2   4   9       22.23       41.68      8.72 o 
   0   4   9      257.01      266.95     13.32 o 
   2   4   9        4.79       -8.86     14.65 o 
   4   4   9       21.23       32.61     10.74 o 
   6   4   9      277.79      279.79     25.11 o 
 -21   5   9      109.81      102.30     15.00 o 
 -19   5   9      177.93      155.73     15.17 o 
 -17   5   9      198.49      155.66     14.37 o 
 -15   5   9      290.68      283.83     21.21 o 
 -13   5   9        2.87       12.52     12.97 o 
 -11   5   9      752.21      735.14     26.82 o 
  -9   5   9     2433.25     2419.09     42.90 o 
  -7   5   9     2648.35     2565.12     43.84 o 
  -5   5   9        0.24       -2.13     11.68 o 
  -3   5   9        0.10       11.54     12.63 o 
  -1   5   9      662.67      606.90     26.02 o 
   1   5   9        0.24       17.82     12.83 o 
   3   5   9      574.27      533.97     27.27 o 
   5   5   9       22.07       23.12     16.46 o 
   7   5   9     1399.76     1356.55     41.92 o 
 -20   6   9      199.54      219.48     16.22 o 
 -18   6   9      485.90      453.37     26.44 o 
 -16   6   9      165.68      174.14     13.95 o 
 -14   6   9     1799.13     1910.02     41.75 o 
 -12   6   9     3541.10     3519.89     54.16 o 
 -10   6   9     6332.01     6329.11     70.91 o 
  -8   6   9     6722.60     6524.50     71.39 o 
  -6   6   9      581.28      629.54     25.32 o 
  -4   6   9      979.75     1096.79     31.42 o 
  -2   6   9      379.30      362.51     21.55 o 
   0   6   9     1134.09     1189.26     31.98 o 
   2   6   9     2492.18     2577.82     51.20 o 
   4   6   9     1741.30     1723.74     44.71 o 
   6   6   9       63.25       54.69     14.02 o 
 -19   7   9       12.40        8.13     17.93 o 
 -17   7   9      525.85      556.43     28.39 o 
 -15   7   9      875.96      919.44     33.41 o 
 -13   7   9      426.16      453.79     24.90 o 
 -11   7   9      277.71      266.57     19.98 o 
  -9   7   9       54.17       33.38     11.16 o 
  -7   7   9       12.28      -14.79     14.79 o 
  -5   7   9     2217.35     2130.69     43.88 o 
  -3   7   9      430.05      419.85     23.79 o 
  -1   7   9      137.43      140.00     13.36 o 
   1   7   9      617.45      659.04     29.23 o 
   3   7   9     1244.87     1350.59     40.84 o 
   5   7   9        7.74      -11.75     18.94 o 
 -18   8   9       22.54       32.16     13.67 o 
 -16   8   9       14.67       10.71     17.58 o 
 -14   8   9        2.25        8.34     11.61 o 
 -12   8   9        0.70       12.45     16.11 o 
 -10   8   9       76.09       48.24     12.97 o 
  -8   8   9      318.13      299.11     21.48 o 
  -6   8   9      233.45      250.28     21.28 o 
  -4   8   9      108.96      153.53     13.85 o 
  -2   8   9       93.00       87.72     13.78 o 
   0   8   9     1566.82     1591.70     30.61 o 
   2   8   9      713.81      712.96     32.61 o 
 -15   9   9        9.48       15.31     18.28 o 
 -13   9   9       49.96       61.87     13.88 o 
 -11   9   9      318.53      313.76     24.62 o 
  -9   9   9       29.05       13.99     16.71 o 
  -7   9   9      743.38      750.94     32.37 o 
  -5   9   9       65.86       47.22     13.29 o 
  -3   9   9      312.92      350.69     25.43 o 
  -1   9   9        7.39      -18.28     18.28 o 
   1   9   9        3.08        8.41     18.07 o 
 -12  10   9       49.74       49.18     14.06 o 
 -10  10   9        0.14       10.11     19.78 o 
  -8  10   9     2175.82     2195.74     51.13 o 
  -6  10   9     2908.06     2982.15     58.87 o 
  -4  10   9      208.59      229.32     17.09 o 
  -2  10   9        1.42        2.06     18.55 o 
 -22   0  10      171.34      183.04     15.52 o 
 -20   0  10        1.96      -11.89     17.54 o 
 -18   0  10        8.87       29.02     11.37 o 
 -16   0  10     1380.51     1459.20     35.68 o 
 -14   0  10     1138.37     1074.33     30.41 o 
 -12   0  10      699.26      652.97     23.65 o 
 -10   0  10     2388.35     2318.99     40.74 o 
  -8   0  10     1986.58     1937.85     37.46 o 
  -6   0  10     3871.77     3895.48     51.76 o 
  -4   0  10     2663.76     2604.71     43.98 o 
  -2   0  10     2939.14     2937.68     47.75 o 
   0   0  10      318.83      308.59     13.76 o 
   2   0  10     1479.04     1431.85     38.43 o 
   4   0  10      299.43      306.01     24.38 o 
   6   0  10     3958.64     4246.52     68.78 o 
 -23   1  10      420.62      480.05     28.84 o 
 -21   1  10      840.60      864.89     33.66 o 
 -19   1  10       25.37       32.61     11.09 o 
 -17   1  10      800.20      820.94     29.09 o 
 -15   1  10        1.98        2.16     12.21 o 
 -13   1  10      457.74      440.67     20.82 o 
 -11   1  10      336.10      356.52     18.31 o 
  -9   1  10      106.19       95.67      9.21 o 
  -7   1  10      626.93      595.04     22.08 o 
  -5   1  10      246.46      230.96     17.05 o 
  -3   1  10     1357.32     1346.30     32.26 o 
  -1   1  10        0.07        4.57     11.40 o 
   1   1  10        0.24        0.80     13.74 o 
   3   1  10      900.99      932.34     32.75 o 
   5   1  10       30.07       36.80     12.63 o 
 -22   2  10      139.68      146.55     15.83 o 
 -20   2  10      137.43      133.51     14.06 o 
 -18   2  10       34.85       38.33     11.02 o 
 -16   2  10       60.36       43.53     10.11 o 
 -14   2  10        0.44        4.36     13.22 o 
 -12   2  10     1144.74     1079.70     29.96 o 
 -10   2  10     1230.84     1232.60     30.94 o 
  -8   2  10     2189.10     2266.82     40.70 o 
  -6   2  10     3467.44     3272.40     48.69 o 
  -4   2  10      453.46      480.71     21.73 o 
  -2   2  10     1417.86     1283.52     33.45 o 
   0   2  10        0.00       -2.58      9.29 o 
   2   2  10       88.69       66.23     11.93 o 
   4   2  10       83.25       85.10     13.50 o 
   6   2  10        7.63       12.21     18.52 o 
 -21   3  10      397.22      367.26     26.23 o 
 -19   3  10      674.73      689.35     29.89 o 
 -17   3  10      729.71      709.16     28.42 o 
 -15   3  10       20.32       37.84      9.77 o 
 -13   3  10      989.88     1024.73     30.17 o 
 -11   3  10     1284.48     1328.83     32.40 o 
  -9   3  10     1004.87     1002.44     28.67 o 
  -7   3  10      784.99      836.99     26.86 o 
  -5   3  10     2398.40     2365.90     42.69 o 
  -3   3  10     5548.14     5233.16     63.76 o 
  -1   3  10       43.02       45.31      9.59 o 
   1   3  10      343.33      335.17     22.25 o 
   3   3  10       32.37       43.53     11.27 o 
   5   3  10       82.19      108.26     14.75 o 
 -22   4  10      248.00      270.37     24.87 o 
 -20   4  10       58.76       50.99     13.22 o 
 -18   4  10       21.19       30.34     11.20 o 
 -16   4  10     1748.48     1700.90     40.14 o 
 -14   4  10      997.15     1002.16     31.49 o 
 -12   4  10      530.80      511.89     23.61 o 
 -10   4  10       27.43       21.34      9.38 o 
  -8   4  10      396.69      379.78     20.96 o 
  -6   4  10      865.85      883.62     27.62 o 
  -4   4  10     4416.35     4247.74     58.00 o 
  -2   4  10      820.63      786.34     28.77 o 
   0   4  10      126.12      151.80      9.22 o 
   2   4  10     1104.42     1092.95     36.10 o 
   4   4  10     1519.64     1593.89     43.81 o 
 -21   5  10      454.59      430.14     27.90 o 
 -19   5  10      128.88      117.75     13.88 o 
 -17   5  10      336.89      249.02     22.15 o 
 -15   5  10     1207.65     1104.25     35.19 o 
 -13   5  10      289.76      298.62     21.48 o 
 -11   5  10       13.96       14.61      9.59 o 
  -9   5  10       18.07       15.17     14.54 o 
  -7   5  10      543.20      511.72     23.79 o 
  -5   5  10      209.36      190.19     18.42 o 
  -3   5  10      161.97      159.81     12.90 o 
  -1   5  10      499.25      500.98     25.74 o 
   1   5  10       58.27       57.97     11.72 o 
   3   5  10      136.14      163.12     15.00 o 
 -20   6  10       58.28       67.49     14.16 o 
 -18   6  10      308.18      318.12     25.08 o 
 -16   6  10     2582.68     2527.94     52.28 o 
 -14   6  10        0.21        0.14     16.32 o 
 -12   6  10     2294.78     2380.86     47.99 o 
 -10   6  10        0.88       -0.87     14.06 o 
  -8   6  10      299.50      281.36     20.82 o 
  -6   6  10      253.83      290.04     21.07 o 
  -4   6  10       72.12       65.43     11.93 o 
  -2   6  10      155.62      161.17     14.58 o 
   0   6  10      361.08      442.80     18.58 o 
   2   6  10      519.08      535.72     29.23 o 
 -17   7  10       16.61        6.07     18.35 o 
 -15   7  10      429.34      467.98     28.53 o 
 -13   7  10     1262.83     1281.25     38.43 o 
 -11   7  10      197.50      162.74     14.02 o 
  -9   7  10      402.97      409.29     25.22 o 
  -7   7  10       31.21       37.49     11.58 o 
  -5   7  10      125.04      148.86     14.02 o 
  -3   7  10     2545.22     2454.73     51.30 o 
  -1   7  10      217.15      290.32     24.59 o 
   1   7  10      275.55      383.65     25.67 o 
 -16   8  10       68.80       60.69     14.68 o 
 -14   8  10      793.27      827.67     34.95 o 
 -12   8  10     1187.31     1293.95     38.99 o 
 -10   8  10      274.18      268.56     22.15 o 
  -8   8  10      431.45      435.65     24.59 o 
  -6   8  10     2207.93     2163.23     48.72 o 
  -4   8  10      987.38      978.06     36.27 o 
  -2   8  10     1076.49     1032.23     38.12 o 
   0   8  10      131.60      134.01     11.34 o 
 -13   9  10      466.05      457.28     29.61 o 
 -11   9  10      403.23      373.61     27.34 o 
  -9   9  10      345.98      280.03     25.98 o 
  -7   9  10      224.95      222.27     22.08 o 
  -5   9  10      867.33      860.70     35.99 o 
  -3   9  10        6.83      -17.68     18.48 o 
 -21   1  11      486.97      411.94     27.13 o 
 -19   1  11      517.98      466.69     25.98 o 
 -17   1  11      208.87      194.65     14.65 o 
 -15   1  11       13.05       18.42     13.71 o 
 -13   1  11      379.77      366.11     22.29 o 
 -11   1  11      224.40      250.73     18.03 o 
  -9   1  11      423.79      387.84     21.66 o 
  -7   1  11       14.24       16.22     13.22 o 
  -5   1  11       96.14       75.68     10.85 o 
  -3   1  11      253.03      197.06     18.62 o 
  -1   1  11      539.56      566.55     26.96 o 
   1   1  11     2403.09     2506.39     50.78 o 
   3   1  11      934.24     1148.82     37.63 o 
 -22   2  11      469.29      495.92     29.85 o 
 -20   2  11      948.91      966.76     35.09 o 
 -18   2  11       68.08       66.20     12.87 o 
 -16   2  11       59.67       56.61     11.82 o 
 -14   2  11      502.76      484.48     25.18 o 
 -12   2  11     7394.74     7480.13    109.48 o 
 -10   2  11     3133.60     3051.87     49.56 o 
  -8   2  11      147.98      191.27     17.37 o 
  -6   2  11     2706.72     2546.22     46.21 o 
  -4   2  11     2441.25     2402.14     46.35 o 
  -2   2  11      206.05      232.98     15.07 o 
   0   2  11     1966.28     1963.94     31.75 o 
   2   2  11      171.26      215.58     15.76 o 
   4   2  11      183.44      144.46     16.01 o 
 -21   3  11      299.07      286.69     23.96 o 
 -19   3  11      241.48      236.85     21.90 o 
 -17   3  11      131.10      115.69     13.11 o 
 -15   3  11      775.74      754.12     29.75 o 
 -13   3  11       46.70       55.98     10.15 o 
 -11   3  11     1193.92     1166.12     33.17 o 
  -9   3  11     1352.05     1453.86     36.52 o 
  -7   3  11      604.77      575.27     25.29 o 
  -5   3  11       10.05        8.79     14.75 o 
  -3   3  11       30.07       16.78     15.10 o 
  -1   3  11     1398.38     1269.46     38.23 o 
   1   3  11     1142.53     1123.89     37.18 o 
   3   3  11       26.20       42.03     12.59 o 
 -20   4  11      115.59      106.20     14.93 o 
 -18   4  11        8.47      -18.17     19.39 o 
 -16   4  11      282.75      252.65     21.62 o 
 -14   4  11      130.49      155.73     13.11 o 
 -12   4  11      153.23      135.60     12.97 o 
 -10   4  11      347.83      341.13     21.87 o 
  -8   4  11        9.56        1.60     14.61 o 
  -6   4  11       38.57       38.37     10.99 o 
  -4   4  11      122.01      104.11     13.22 o 
  -2   4  11       22.29        5.34     16.74 o 
   0   4  11      377.40      385.18     18.35 o 
   2   4  11        7.46       10.11     17.37 o 
 -19   5  11       72.51       66.62     13.71 o 
 -17   5  11       86.82       73.10     14.58 o 
 -15   5  11     1401.88     1348.15     37.98 o 
 -13   5  11     1395.75     1480.86     39.41 o 
 -11   5  11       62.02       69.06     11.58 o 
  -9   5  11      145.76      149.10     12.73 o 
  -7   5  11      656.09      632.88     28.18 o 
  -5   5  11        8.34       -6.80     16.01 o 
  -3   5  11       50.78       22.50     12.28 o 
  -1   5  11      183.57      170.48     15.00 o 
   1   5  11     1905.62     1899.31     48.03 o 
 -18   6  11     2900.03     2972.10     60.09 o 
 -16   6  11     1565.95     1627.55     43.53 o 
 -14   6  11     2449.10     2429.13     50.92 o 
 -12   6  11      626.74      656.77     29.72 o 
 -10   6  11     1369.92     1452.12     40.35 o 
  -8   6  11        1.34       -0.87     15.83 o 
  -6   6  11      218.73      195.94     15.49 o 
  -4   6  11     1871.11     1941.58     46.18 o 
  -2   6  11     2080.82     2217.08     50.19 o 
   0   6  11      649.75      616.50     35.03 o 
 -17   7  11       94.54       75.96     13.99 o 
 -15   7  11      108.48       66.93     15.07 o 
 -13   7  11       88.30       72.82     13.50 o 
 -11   7  11     1502.12     1543.88     41.92 o 
  -9   7  11      481.94      493.93     27.87 o 
  -7   7  11       64.01       62.81     12.90 o 
  -5   7  11      335.46      347.69     26.02 o 
  -3   7  11     1579.98     1586.92     44.57 o 
  -1   7  11        0.46        4.22     18.03 o 
 -14   8  11      161.49      132.25     14.89 o 
 -12   8  11      121.81      159.32     16.11 o 
 -10   8  11      141.20      164.76     15.38 o 
  -8   8  11       21.64        9.07     19.53 o 
  -6   8  11      941.06     1000.21     36.90 o 
  -4   8  11      448.58      494.32     29.47 o 
 -20   0  12      291.03      245.43     17.05 o 
 -18   0  12      321.10      327.46     24.83 o 
 -16   0  12     1853.96     1845.64     44.50 o 
 -14   0  12       94.69      123.57     12.21 o 
 -12   0  12     1106.66     1135.60     33.38 o 
 -10   0  12     2052.03     2085.56     44.89 o 
  -8   0  12     2119.62     2077.85     44.96 o 
  -6   0  12       81.58       91.06     12.35 o 
  -4   0  12      241.01      211.25     15.21 o 
  -2   0  12      393.33      376.95     24.62 o 
   0   0  12     3303.41     3455.37     65.52 o 
 -21   1  12       13.27       17.79     18.66 o 
 -19   1  12      113.28      113.63     14.72 o 
 -17   1  12      280.74      247.94     22.81 o 
 -15   1  12      257.92      243.83     21.55 o 
 -13   1  12       76.34       70.87     11.37 o 
 -11   1  12      213.25      205.39     20.51 o 
  -9   1  12      711.65      742.99     28.46 o 
  -7   1  12      119.10      119.28     12.97 o 
  -5   1  12      199.94      227.30     20.09 o 
  -3   1  12     1023.93     1065.43     35.51 o 
  -1   1  12        7.46        2.89     18.07 o 
   1   1  12        2.92       -1.88     20.02 o 
 -20   2  12       10.20       11.20     18.03 o 
 -18   2  12      705.69      679.34     30.06 o 
 -16   2  12      699.08      612.97     29.79 o 
 -14   2  12     1245.01     1157.82     35.44 o 
 -12   2  12     1662.43     1634.28     41.05 o 
 -10   2  12      372.64      347.94     23.86 o 
  -8   2  12      838.91      745.36     29.47 o 
  -6   2  12        0.34        2.48     14.93 o 
  -4   2  12       50.74       43.98     12.14 o 
  -2   2  12      171.31      198.42     14.86 o 
   0   2  12       50.95       70.82     13.38 o 
 -19   3  12      821.90      897.57     34.63 o 
 -17   3  12      844.56      790.35     32.82 o 
 -15   3  12      653.33      582.21     29.05 o 
 -13   3  12       10.06        5.34     16.08 o 
 -11   3  12     1102.26     1121.72     34.56 o 
  -9   3  12     3461.12     3423.94     57.37 o 
  -7   3  12       71.47       61.66     11.09 o 
  -5   3  12        0.17      -16.04     16.04 o 
  -3   3  12       29.53        8.41     17.23 o 
  -1   3  12       75.70       97.90     14.89 o 
 -18   4  12      336.29      312.64     25.53 o 
 -16   4  12       87.50       88.20     13.92 o 
 -14   4  12       20.80       -1.78     17.58 o 
 -12   4  12      150.40      156.25     13.95 o 
 -10   4  12     2758.89     2716.14     52.46 o 
  -8   4  12      604.79      581.30     29.12 o 
  -6   4  12     1196.09     1253.11     37.42 o 
  -4   4  12      338.49      379.26     24.00 o 
  -2   4  12     1023.56     1077.19     36.90 o 
   0   4  12      261.29      225.83     12.28 o 
 -17   5  12        2.91        7.05     18.38 o 
 -15   5  12      217.54      233.15     22.77 o 
 -13   5  12      257.51      230.78     22.32 o 
 -11   5  12       43.31       35.82     12.83 o 
  -9   5  12      152.99      151.51     14.06 o 
  -7   5  12      701.67      678.47     31.08 o 
  -5   5  12        5.17      -12.59     17.09 o 
  -3   5  12        7.19       12.14     17.86 o 
 -16   6  12      140.24      143.31     16.01 o 
 -14   6  12      203.50      179.51     15.97 o 
 -12   6  12      268.26      272.78     17.02 o 
 -10   6  12      117.48      111.08     14.02 o 
  -8   6  12      470.98      513.81     28.25 o 
  -6   6  12      441.82      535.33     29.12 o 
  -4   6  12      522.37      537.88     30.97 o 
 -13   7  12       89.04       57.06     14.68 o 
 -11   7  12       38.57       28.04     20.58 o 
  -9   7  12     2393.52     2580.96     55.73 o 
  -7   7  12      152.82      158.62     16.15 o 
 -19   1  13       65.86       51.76     14.26 o 
 -17   1  13       56.08       50.78     13.32 o 
 -15   1  13      247.85      233.12     22.77 o 
 -13   1  13       55.69       53.08     12.94 o 
 -11   1  13      258.00      249.83     22.81 o 
  -9   1  13        2.24       18.52     10.92 o 
  -7   1  13      630.02      620.61     30.06 o 
  -5   1  13     2276.52     2320.74     51.58 o 
  -3   1  13      381.47      507.88     28.36 o 
 -18   2  13     2237.41     2196.71     52.11 o 
 -16   2  13     2434.57     2454.39     53.22 o 
 -14   2  13       82.29       86.43     14.13 o 
 -12   2  13      955.23      898.93     32.78 o 
 -10   2  13      779.57      714.11     31.25 o 
  -8   2  13      233.15      272.43     24.31 o 
  -6   2  13     2026.95     2014.27     47.71 o 
  -4   2  13        1.74       -3.03     17.61 o 
 -17   3  13     1005.44      950.23     37.49 o 
 -15   3  13      703.53      743.48     33.24 o 
 -13   3  13      595.49      591.66     29.05 o 
 -11   3  13       36.65       20.12     17.12 o 
  -9   3  13        7.82       -7.60     19.04 o 
  -7   3  13      733.97      683.98     31.77 o 
  -5   3  13     1305.48     1416.58     41.33 o 
  -3   3  13      581.08      676.55     31.56 o 
 -16   4  13       50.29       20.86     19.85 o 
 -14   4  13       39.39       58.84     13.04 o 
 -12   4  13        0.46      -15.94     17.51 o 
 -10   4  13      338.11      300.43     25.08 o 
  -8   4  13        0.14       24.48     12.03 o 
  -6   4  13      204.01      206.44     16.78 o 
  -4   4  13       19.00       10.53     18.87 o 
 -15   5  13      232.52      260.18     17.82 o 
 -13   5  13      208.01      199.36     16.43 o 
 -11   5  13      143.02      148.23     15.28 o 
  -9   5  13       55.34       74.85     13.74 o 
  -7   5  13      289.12      291.71     24.20 o 
 -16   0  14      627.14      626.50     32.58 o 
 -14   0  14      826.66      817.80     34.56 o 
 -12   0  14      552.70      559.57     30.03 o 
 -10   0  14        1.11       -7.22     17.16 o 
  -8   0  14      100.43       99.85     14.06 o 
 -15   1  14      136.74      149.48     15.80 o 
 -13   1  14      247.30      240.72     16.85 o 
 -11   1  14      380.86      403.15     26.26 o 
  -9   1  14      688.27      675.02     32.09 o 
  -7   1  14       17.74       -0.07     18.69 o 
 -14   2  14      316.31      253.91     18.38 o 
 -12   2  14        4.15       -3.00     16.92 o 
 -10   2  14        2.23       14.61     16.74 o 
  -8   2  14      159.89      165.81     17.09 o 
 -13   3  14      150.95      156.84     15.94 o 
 -11   3  14       60.55       91.90     13.81 o 
                                                 
